# Supplementary material for: Rootstock-induced molecular responses associated with drought tolerance in sweet orange as revealed by RNA-Seq
Source: BMC Genomics. 2019 Feb 6;20:110. doi: 10.1186/s12864-019-5481-z (PMC6364419; doi:10.1186/s12864-019-5481-z)
Supplement: Supplementary file 2 — Table S2–1. Differentially expressed genes that were upregulated in leaves of drought-stressed sweet orange (Citrus sinensis) grafted on ‘Rangpur’ lime. (XLSX 71 kb) [file 12864_2019_5481_MOESM2_ESM.xlsx]

## Sheet: Upregulation
Table S2-1. Differentially expressed genes that were upregulated in leaves of drought-stressed sweet orange (Citrus sinensis) grafted on 'Rangpur' lime
Feature ID		Baggerley's test: cravo_estressado vs cravo_controle original values - Weighted proportions fold change	Baggerley's test: cravo_estressado vs cravo_controle original values - Test statistic	Baggerley's test: cravo_estressado vs cravo_controle original values - P-value	Baggerley's test: cravo_estressado vs cravo_controle original values - FDR p-value correction
orange1.1g000025m	PACid:18107990	2.077	4.257	2.07e-05	0.000753
orange1.1g000075m	PACid:18137728	2.797	4.357	1.32e-05	0.0005
orange1.1g000092m	PACid:18108088	2.706	4.199	2.68e-05	0.000938
orange1.1g000116m	PACid:18094375	2.37	3.353	0.0008	0.017
orange1.1g000134m	PACid:18099597	2.859	3.655	0.000257	0.00667
orange1.1g000144m	PACid:18130995	2.986	4.149	3.34e-05	0.00114
orange1.1g000156m	PACid:18138586	3.334	3.97	7.18e-05	0.00221
orange1.1g000165m	PACid:18110609	2.763	4.291	1.78e-05	0.000657
orange1.1g000172m	PACid:18132425	3.246	4.58	4.64e-06	0.000202
orange1.1g000224m	PACid:18122719	2.892	7.828	4.89e-15	6.23e-13
orange1.1g000278m	PACid:18115845	2.155	2.992	0.00277	0.046
orange1.1g000290m	PACid:18099858	3.053	5.245	1.56e-07	9.24e-06
orange1.1g000300m	PACid:18092110	4.716	3.183	0.00146	0.028
orange1.1g000318m	PACid:18112738	2.891	3.329	0.000871	0.018
orange1.1g000328m	PACid:18136512	2.999	4.934	8.07e-07	4.19e-05
orange1.1g000330m	PACid:18095388	2.867	3.528	0.000418	0.00994
orange1.1g000333m	PACid:18111491	2.164	3.449	0.000563	0.013
orange1.1g000340m	PACid:18132464	3.079	5.678	1.36e-08	9.31e-07
orange1.1g000366m	PACid:18115521	3.314	2.984	0.00284	0.047
orange1.1g000397m	PACid:18115523	5.627	3.53	0.000415	0.0099
orange1.1g000405m	PACid:18133128	3.458	3.319	0.000903	0.019
orange1.1g000414m	PACid:18094519	3.285	3.75	0.000177	0.00485
orange1.1g000422m	PACid:18105717	2.46	4.43	9.44e-06	0.000375
orange1.1g000467m	PACid:18125648	3.211	4.771	1.83e-06	8.82e-05
orange1.1g000475m	PACid:18102489	25.015	5.121	3.05e-07	1.71e-05
orange1.1g000505m	PACid:18102491	5.397	4.845	1.26e-06	6.31e-05
orange1.1g000569m	PACid:18137508	2.334	2.987	0.00281	0.046
orange1.1g000698m	PACid:18136647	3.571	3.223	0.00127	0.025
orange1.1g000748m	PACid:18094250	2.779	3.139	0.0017	0.031
orange1.1g000804m	PACid:18093403	2.774	5.55	2.85e-08	1.88e-06
orange1.1g000835m	PACid:18137154	2.479	3.723	0.000197	0.00531
orange1.1g000854m	PACid:18139413	9.089	3.642	0.000271	0.00694
orange1.1g000856m	PACid:18135142	3.322	3.308	0.00094	0.019
orange1.1g000871m	PACid:18097064	8.57	3.474	0.000512	0.012
orange1.1g000895m	PACid:18138713	6.06	7.519	5.53e-14	6.49e-12
orange1.1g000901m	PACid:18126904	2.419	4.089	4.34e-05	0.00143
orange1.1g000902m	PACid:18102850	2.535	3.966	7.3e-05	0.00224
orange1.1g000904m	PACid:18126905	4.643	6.965	3.29e-12	3.28e-10
orange1.1g000908m	PACid:18130917	2.36	5.325	1.01e-07	6.17e-06
orange1.1g000911m	PACid:18135815	6.054	4.432	9.33e-06	0.000372
orange1.1g000916m	PACid:18110663	2.03	3.381	0.000722	0.016
orange1.1g000926m	PACid:18092328	12.985	4.658	3.19e-06	0.000145
orange1.1g000960m	PACid:18099049	3.745	8.132	4.44e-16	6.12e-14
orange1.1g000962m	PACid:18110903	3.145	3.971	7.15e-05	0.00221
orange1.1g000963m	PACid:18138714	3.566	3.096	0.00196	0.035
orange1.1g000964m	PACid:18110904	4.828	5.332	9.71e-08	5.95e-06
orange1.1g000969m	PACid:18110205	2.071	3.476	0.000509	0.012
orange1.1g000976m	PACid:18096327	2.727	3.698	0.000217	0.00576
orange1.1g000988m	PACid:18091014	2.115	3.029	0.00245	0.042
orange1.1g001021m	PACid:18124521	2.612	3.684	0.00023	0.00604
orange1.1g001032m	PACid:18122394	4.721	3.008	0.00263	0.044
orange1.1g001042m	PACid:18119259	2.297	3.548	0.000388	0.00939
orange1.1g001043m	PACid:18138718	2.648	3.064	0.00218	0.038
orange1.1g001105m	PACid:18095596	2.653	2.982	0.00287	0.047
orange1.1g001123m	PACid:18138644	2.164	3.646	0.000266	0.00685
orange1.1g001126m	PACid:18129797	2.122	4.511	6.45e-06	0.000271
orange1.1g001168m	PACid:18134620	2.517	5.551	2.84e-08	1.88e-06
orange1.1g001198m	PACid:18138866	3.092	3.619	0.000296	0.00744
orange1.1g001202m	PACid:18136306	3.314	2.984	0.00284	0.047
orange1.1g001283m	PACid:18096330	2.597	3.796	0.000147	0.00413
orange1.1g001304m	PACid:18128974	5.318	3.389	0.000702	0.015
orange1.1g001307m	PACid:18110154	2.048	3.889	0.000101	0.00298
orange1.1g001323m	PACid:18139525	2.236	4.224	2.41e-05	0.000855
orange1.1g001373m	PACid:18091511	4.004	3.634	0.000279	0.00711
orange1.1g001375m	PACid:18106184	2.457	5.649	1.62e-08	1.1e-06
orange1.1g001382m	PACid:18091512	10.771	3.22	0.00128	0.025
orange1.1g001410m	PACid:18132705	4.328	4.81	1.51e-06	7.43e-05
orange1.1g001421m	PACid:18102031	5.953	3.729	0.000192	0.00522
orange1.1g001427m	PACid:18102033	3.354	3.007	0.00264	0.044
orange1.1g001455m	PACid:18109676	3.62	3.678	0.000235	0.00616
orange1.1g001489m	PACid:18126298	2.07	4.709	2.49e-06	0.000116
orange1.1g001511m	PACid:18128275	5.755	3.628	0.000286	0.00726
orange1.1g001557m	PACid:18113220	9.289	3.17	0.00153	0.029
orange1.1g001571m	PACid:18132580	6.904	2.953	0.00315	0.05
orange1.1g001585m	PACid:18134584	4.112	4.572	4.83e-06	0.000209
orange1.1g001588m	PACid:18137988	2.645	3.37	0.000752	0.016
orange1.1g001589m	PACid:18121025	5.107	5.126	2.96e-07	1.67e-05
orange1.1g001628m	PACid:18098688	3.714	8.096	6.66e-16	9.1e-14
orange1.1g001676m	PACid:18101899	2.428	3.498	0.000469	0.011
orange1.1g001724m	PACid:18128381	3.19	3.17	0.00152	0.029
orange1.1g001849m	PACid:18117028	2.291	3.773	0.000161	0.00448
orange1.1g001857m	PACid:18102989	2.681	2.963	0.00304	0.049
orange1.1g001863m	PACid:18108594	2.477	4.353	1.35e-05	0.000509
orange1.1g001888m	PACid:18123015	2.754	5.558	2.73e-08	1.81e-06
orange1.1g001941m	PACid:18101901	2.497	3.742	0.000183	0.00498
orange1.1g001947m	PACid:18109090	3.566	3.12	0.00181	0.033
orange1.1g002011m	PACid:18135280	3.677	3.955	7.66e-05	0.00234
orange1.1g002026m	PACid:18115878	2.402	4.368	1.25e-05	0.00048
orange1.1g002117m	PACid:18091513	2.782	3.176	0.00149	0.028
orange1.1g002146m	PACid:18133299	3.153	3.705	0.000211	0.00566
orange1.1g002148m	PACid:18132179	2.038	4.211	2.54e-05	0.000894
orange1.1g002157m	PACid:18133300	5.045	3.27	0.00108	0.022
orange1.1g002211m	PACid:18099685	2.331	3.385	0.000712	0.015
orange1.1g002259m	PACid:18118803	3.003	5.283	1.27e-07	7.61e-06
orange1.1g002307m	PACid:18119048	2.231	3.165	0.00155	0.029
orange1.1g002324m	PACid:18115869	2.743	3.553	0.000381	0.00922
orange1.1g002331m	PACid:18133302	5.158	4.614	3.95e-06	0.000175
orange1.1g002417m	PACid:18101537	2.279	3.102	0.00192	0.034
orange1.1g002425m	PACid:18091515	3.16	3.002	0.00268	0.045
orange1.1g002445m	PACid:18099924	2.204	3.963	7.39e-05	0.00227
orange1.1g002446m	PACid:18110215	3.534	4.156	3.24e-05	0.00111
orange1.1g002467m	PACid:18091192	2.242	3.124	0.00179	0.033
orange1.1g002497m	PACid:18121385	3.731	4.63	3.65e-06	0.000163
orange1.1g002505m	PACid:18098768	2.58	5.565	2.62e-08	1.75e-06
orange1.1g002533m	PACid:18128392	2.43	6.621	3.56e-11	3.25e-09
orange1.1g002543m	PACid:18106748	2.005	3.354	0.000795	0.017
orange1.1g002591m	PACid:18096419	5.9	4.988	6.11e-07	3.24e-05
orange1.1g002607m	PACid:18100992	10.637	4.111	3.95e-05	0.00132
orange1.1g002630m	PACid:18098892	2.4	3.252	0.00114	0.023
orange1.1g002672m	PACid:18128750	140.235	7.301	2.87e-13	3.17e-11
orange1.1g002709m	PACid:18100278	4.941	7.707	1.29e-14	1.59e-12
orange1.1g002713m	PACid:18137374	2.346	4.597	4.3e-06	0.000189
orange1.1g002724m	PACid:18107769	2.061	6.313	2.74e-10	2.28e-08
orange1.1g002737m	PACid:18127409	4.715	4.735	2.19e-06	0.000103
orange1.1g002823m	PACid:18096265	6.877	4.683	2.82e-06	0.000129
orange1.1g002838m	PACid:18093119	5.396	3.401	0.000671	0.015
orange1.1g002879m	PACid:18101904	2.056	3.072	0.00212	0.037
orange1.1g002895m	PACid:18136425	3.783	7.351	1.96e-13	2.21e-11
orange1.1g002914m	PACid:18125978	2.594	5.129	2.92e-07	1.64e-05
orange1.1g002960m	PACid:18117376	3.571	3.223	0.00127	0.025
orange1.1g002984m	PACid:18102559	4.882	3.138	0.0017	0.031
orange1.1g003042m	PACid:18104204	3.157	3.837	0.000125	0.00358
orange1.1g003044m	PACid:18098989	4.136	5.632	1.78e-08	1.2e-06
orange1.1g003097m	PACid:18109502	3.094	3.086	0.00203	0.036
orange1.1g003105m	PACid:18103994	3.134	6.95	3.65e-12	3.62e-10
orange1.1g003176m	PACid:18126140	3.923	3.422	0.000621	0.014
orange1.1g003177m	PACid:18097110	14.182	3.856	0.000115	0.00334
orange1.1g003221m	PACid:18137580	3.203	3.189	0.00143	0.027
orange1.1g003234m	PACid:18126141	4.436	4.022	5.77e-05	0.00184
orange1.1g003241m	PACid:18101144	2.468	6.165	7.05e-10	5.66e-08
orange1.1g003281m	PACid:18139219	2.381	3.356	0.00079	0.017
orange1.1g003284m	PACid:18121772	2.322	3.096	0.00196	0.035
orange1.1g003302m	PACid:18113058	2.136	3.231	0.00123	0.024
orange1.1g003320m	PACid:18109586	2.395	3.241	0.00119	0.024
orange1.1g003321m	PACid:18091546	2.666	3.909	9.27e-05	0.00278
orange1.1g003402m	PACid:18130920	3.524	4.203	2.64e-05	0.000924
orange1.1g003426m	PACid:18117966	5.256	6.222	4.91e-10	3.98e-08
orange1.1g003447m	PACid:18125570	10.637	4.111	3.95e-05	0.00132
orange1.1g003481m	PACid:18097201	2.18	3.372	0.000746	0.016
orange1.1g003492m	PACid:18136627	2.364	4.59	4.44e-06	0.000194
orange1.1g003493m	PACid:18132367	2.438	7.031	2.06e-12	2.1e-10
orange1.1g003500m	PACid:18103232	4.236	3.073	0.00212	0.037
orange1.1g003525m	PACid:18132369	2.331	3.385	0.000712	0.015
orange1.1g003555m	PACid:18116417	3.551	3.198	0.00138	0.027
orange1.1g003585m	PACid:18091582	8.604	3.962	7.42e-05	0.00228
orange1.1g003599m	PACid:18124266	3.895	3.06	0.00221	0.038
orange1.1g003616m	PACid:18094336	4.637	4.924	8.49e-07	4.37e-05
orange1.1g003625m	PACid:18104402	2.118	3.325	0.000883	0.018
orange1.1g003646m	PACid:18125892	2.295	3.551	0.000383	0.00928
orange1.1g003649m	PACid:18091583	6.06	3.759	0.00017	0.0047
orange1.1g003651m	PACid:18102189	2.226	4.009	6.09e-05	0.00193
orange1.1g003652m	PACid:18125890	2.504	3.899	9.66e-05	0.00287
orange1.1g003655m	PACid:18125893	2.508	4.043	5.29e-05	0.0017
orange1.1g003691m	PACid:18132370	3.517	4.482	7.39e-06	0.000305
orange1.1g003745m	PACid:18105383	3.877	4.645	3.41e-06	0.000153
orange1.1g003751m	PACid:18139049	2.032	3.611	0.000305	0.0076
orange1.1g003755m	PACid:18114517	9.955	3.887	0.000102	0.003
orange1.1g003793m	PACid:18108596	2.916	5.094	3.51e-07	1.94e-05
orange1.1g003813m	PACid:18108716	10.759	3.465	0.000531	0.012
orange1.1g003839m	PACid:18107446	2.273	3.103	0.00192	0.034
orange1.1g003863m	PACid:18138563	3.084	3.857	0.000115	0.00333
orange1.1g003878m	PACid:18092017	2.68	5.829	5.56e-09	4e-07
orange1.1g003900m	PACid:18096381	2.006	4.055	5.02e-05	0.00163
orange1.1g003901m	PACid:18105340	4.405	8.234	2.22e-16	3.14e-14
orange1.1g003950m	PACid:18124674	2.59	3.102	0.00192	0.034
orange1.1g003958m	PACid:18098687	2.108	3.204	0.00136	0.026
orange1.1g003961m	PACid:18135853	2.659	2.993	0.00277	0.046
orange1.1g003962m	PACid:18125896	2.284	3.864	0.000112	0.00325
orange1.1g004002m	PACid:18112722	5.194	3.291	0.000998	0.02
orange1.1g004023m	PACid:18136424	5.54	5.508	3.64e-08	2.36e-06
orange1.1g004037m	PACid:18110620	5.854	5.202	1.97e-07	1.14e-05
orange1.1g004056m	PACid:18110621	3.556	6.887	5.7e-12	5.53e-10
orange1.1g004075m	PACid:18103938	12.985	8.068	6.66e-16	9.1e-14
orange1.1g004083m	PACid:18103939	6.655	7.585	3.33e-14	4e-12
orange1.1g004099m	PACid:18103235	4.185	8.276	2.22e-16	3.14e-14
orange1.1g004184m	PACid:18132067	3.041	8.159	4.44e-16	6.12e-14
orange1.1g004201m	PACid:18123729	4.035	3.077	0.00209	0.037
orange1.1g004255m	PACid:18137582	2.958	3.176	0.0015	0.028
orange1.1g004268m	PACid:18098187	2.937	3.164	0.00156	0.029
orange1.1g004300m	PACid:18125698	2.886	5.762	8.32e-09	5.89e-07
orange1.1g004302m	PACid:18131717	3.082	3.355	0.000794	0.017
orange1.1g004349m	PACid:18125757	2.684	4.435	9.21e-06	0.000368
orange1.1g004454m	PACid:18134497	11.189	4.205	2.61e-05	0.000917
orange1.1g004575m	PACid:18109587	3.072	4.214	2.51e-05	0.000884
orange1.1g004611m	PACid:18102123	3.71	4.442	8.93e-06	0.00036
orange1.1g004656m	PACid:18127030	4.396	4.451	8.54e-06	0.000346
orange1.1g004667m	PACid:18094553	3.396	5.497	3.86e-08	2.5e-06
orange1.1g004742m	PACid:18099239	3.246	3.308	0.000939	0.019
orange1.1g004749m	PACid:18132967	4.92	3.121	0.0018	0.033
orange1.1g004750m	PACid:18099238	3.679	4.706	2.52e-06	0.000117
orange1.1g004754m	PACid:18099240	3.625	4.632	3.62e-06	0.000162
orange1.1g004762m	PACid:18134942	3.39	3.728	0.000193	0.00524
orange1.1g004801m	PACid:18121962	4.761	3.04	0.00236	0.04
orange1.1g004851m	PACid:18132419	3	2.966	0.00301	0.049
orange1.1g004859m	PACid:18095261	4.425	4.041	5.31e-05	0.00171
orange1.1g004869m	PACid:18137056	3.163	4.241	2.22e-05	0.000801
orange1.1g004876m	PACid:18114733	2.251	4.876	1.08e-06	5.48e-05
orange1.1g004898m	PACid:18097304	6.932	5.18	2.22e-07	1.28e-05
orange1.1g004911m	PACid:18102464	2.789	3.613	0.000303	0.00758
orange1.1g004955m	PACid:18113980	5.843	7.292	3.05e-13	3.37e-11
orange1.1g004960m	PACid:18115893	10.792	4.108	4e-05	0.00133
orange1.1g004995m	PACid:18094555	15.178	6.07	1.28e-09	1e-07
orange1.1g005011m	PACid:18109506	3.03	3.776	0.000159	0.00444
orange1.1g005013m	PACid:18101480	3.349	3.348	0.000815	0.017
orange1.1g005027m	PACid:18094556	6.826	7.223	5.08e-13	5.48e-11
orange1.1g005031m	PACid:18131275	5.619	6.006	1.91e-09	1.46e-07
orange1.1g005041m	PACid:18103440	7.465	3.799	0.000145	0.00408
orange1.1g005047m	PACid:18103441	7.221	3.111	0.00186	0.034
orange1.1g005078m	PACid:18103442	2.857	3.926	8.64e-05	0.0026
orange1.1g005167m	PACid:18132099	2.395	3.786	0.000153	0.00428
orange1.1g005185m	PACid:18110805	4.285	6.148	7.83e-10	6.24e-08
orange1.1g005210m	PACid:18115389	4.809	3.615	0.000301	0.00754
orange1.1g005238m	PACid:18120770	2.308	4.241	2.23e-05	0.000801
orange1.1g005242m	PACid:18132371	5.079	2.991	0.00278	0.046
orange1.1g005256m	PACid:18101770	2.291	2.958	0.0031	0.05
orange1.1g005297m	PACid:18133244	2.09	4.672	2.98e-06	0.000136
orange1.1g005315m	PACid:18109265	4.395	7.185	6.71e-13	7.14e-11
orange1.1g005321m	PACid:18118793	2.589	3.084	0.00204	0.036
orange1.1g005330m	PACid:18115391	2.501	3.12	0.00181	0.033
orange1.1g005336m	PACid:18104794	2.574	4.83	1.36e-06	6.76e-05
orange1.1g005337m	PACid:18101725	3.925	6.418	1.38e-10	1.17e-08
orange1.1g005350m	PACid:18094558	2.807	3.433	0.000598	0.013
orange1.1g005545m	PACid:18121811	8.891	3.622	0.000293	0.00739
orange1.1g005583m	PACid:18127430	2.649	5.627	1.83e-08	1.23e-06
orange1.1g005617m	PACid:18097204	3.868	3.5	0.000465	0.011
orange1.1g005668m	PACid:18100611	3.385	3.52	0.000432	0.01
orange1.1g005672m	PACid:18095897	3.681	6.299	2.99e-10	2.48e-08
orange1.1g005699m	PACid:18106483	2.619	4.568	4.93e-06	0.000213
orange1.1g005706m	PACid:18107490	2.82	4.4	1.08e-05	0.000422
orange1.1g005752m	PACid:18111326	4.107	6.455	1.08e-10	9.34e-09
orange1.1g005800m	PACid:18102192	13.331	4.726	2.29e-06	0.000107
orange1.1g005838m	PACid:18105243	9.47	6.482	9.03e-11	7.94e-09
orange1.1g005877m	PACid:18135648	2.056	5.748	9.02e-09	6.36e-07
orange1.1g005878m	PACid:18119897	2.071	4.117	3.84e-05	0.00129
orange1.1g005920m	PACid:18111072	7.408	5.679	1.36e-08	9.3e-07
orange1.1g005949m	PACid:18113497	2.664	4.088	4.35e-05	0.00144
orange1.1g005976m	PACid:18105342	3.289	4.65	3.31e-06	0.00015
orange1.1g006029m	PACid:18099585	10.16	3.976	7.02e-05	0.00217
orange1.1g006046m	PACid:18119898	2.844	3.267	0.00109	0.022
orange1.1g006070m	PACid:18127635	2.381	3.064	0.00219	0.038
orange1.1g006086m	PACid:18098909	9.046	3.622	0.000292	0.00739
orange1.1g006092m	PACid:18114564	4.603	3.604	0.000314	0.0078
orange1.1g006093m	PACid:18117324	2.569	3.014	0.00258	0.043
orange1.1g006136m	PACid:18101365	3.787	3.431	0.000601	0.013
orange1.1g006141m	PACid:18095722	7.3	3.08	0.00207	0.037
orange1.1g006191m	PACid:18102551	8.018	3.356	0.00079	0.017
orange1.1g006215m	PACid:18112951	3.463	5.829	5.57e-09	4e-07
orange1.1g006218m	PACid:18138479	6.904	2.953	0.00315	0.05
orange1.1g006240m	PACid:18101436	2.026	3.743	0.000182	0.00496
orange1.1g006278m	PACid:18125271	10.388	4.004	6.22e-05	0.00196
orange1.1g006291m	PACid:18127703	2.782	3.176	0.00149	0.028
orange1.1g006347m	PACid:18124269	9.089	3.642	0.000271	0.00694
orange1.1g006421m	PACid:18108268	3.793	3.838	0.000124	0.00357
orange1.1g006454m	PACid:18116850	3.532	3.204	0.00136	0.026
orange1.1g006478m	PACid:18109588	8.851	5.096	3.47e-07	1.92e-05
orange1.1g006484m	PACid:18103447	3.978	5.375	7.66e-08	4.79e-06
orange1.1g006498m	PACid:18116851	4.04	3.176	0.00149	0.028
orange1.1g006557m	PACid:18132102	2.049	2.957	0.00311	0.05
orange1.1g006576m	PACid:18132101	2.137	2.968	0.003	0.049
orange1.1g006579m	PACid:18136761	2.21	3.502	0.000463	0.011
orange1.1g006583m	PACid:18135346	2.319	3.486	0.000491	0.011
orange1.1g006584m	PACid:18135345	2.473	3.831	0.000128	0.00365
orange1.1g006587m	PACid:18102775	2.353	3.334	0.000858	0.018
orange1.1g006622m	PACid:18101333	2.409	5.401	6.62e-08	4.17e-06
orange1.1g006623m	PACid:18136335	8.261	5.394	6.89e-08	4.33e-06
orange1.1g006635m	PACid:18091587	9.919	3.871	0.000108	0.00317
orange1.1g006656m	PACid:18138286	2.164	3.549	0.000387	0.00935
orange1.1g006770m	PACid:18135159	5.608	3.693	0.000222	0.00586
orange1.1g006778m	PACid:18117150	6.744	4.074	4.61e-05	0.00151
orange1.1g006786m	PACid:18131441	2.176	3.494	0.000477	0.011
orange1.1g006806m	PACid:18118936	2.268	4.504	6.67e-06	0.000279
orange1.1g006830m	PACid:18131200	3.722	3.767	0.000165	0.00457
orange1.1g006841m	PACid:18101534	2.222	3.379	0.000728	0.016
orange1.1g006846m	PACid:18101533	2.594	3.945	8e-05	0.00243
orange1.1g006885m	PACid:18135348	2.319	3.486	0.000491	0.011
orange1.1g006886m	PACid:18095471	3.432	3.077	0.00209	0.037
orange1.1g006888m	PACid:18091978	2.284	3.406	0.000658	0.014
orange1.1g006932m	PACid:18114798	3.306	3.208	0.00134	0.026
orange1.1g007034m	PACid:18123055	2.178	4.78	1.75e-06	8.48e-05
orange1.1g007050m	PACid:18103530	2.637	3.028	0.00246	0.042
orange1.1g007061m	PACid:18126615	4.801	6.85	7.39e-12	7.1e-10
orange1.1g007064m	PACid:18103531	3.216	3.373	0.000743	0.016
orange1.1g007088m	PACid:18139191	4.735	3.698	0.000218	0.00577
orange1.1g007139m	PACid:18129931	7.539	4.471	7.8e-06	0.000319
orange1.1g007153m	PACid:18114734	2.15	3.989	6.65e-05	0.00208
orange1.1g007177m	PACid:18103532	2.823	3.898	9.69e-05	0.00288
orange1.1g007197m	PACid:18113873	2.539	4.378	1.2e-05	0.000462
orange1.1g007365m	PACid:18118114	2.622	4.578	4.69e-06	0.000204
orange1.1g007386m	PACid:18114042	4.603	3.604	0.000314	0.0078
orange1.1g007399m	PACid:18138223	2.503	6.336	2.37e-10	1.98e-08
orange1.1g007451m	PACid:18131732	7.358	3.108	0.00188	0.034
orange1.1g007480m	PACid:18093351	3.353	3.005	0.00265	0.044
orange1.1g007496m	PACid:18138889	5.973	5.295	1.19e-07	7.18e-06
orange1.1g007513m	PACid:18094362	4.232	5.762	8.31e-09	5.89e-07
orange1.1g007515m	PACid:18096761	2.922	3.612	0.000304	0.0076
orange1.1g007522m	PACid:18117358	2.539	3.004	0.00266	0.044
orange1.1g007570m	PACid:18108533	4.142	3.748	0.000178	0.00489
orange1.1g007584m	PACid:18112428	2.35	4.355	1.33e-05	0.000504
orange1.1g007590m	PACid:18112429	2.101	3.651	0.000261	0.00676
orange1.1g007606m	PACid:18126899	5.62	3.396	0.000684	0.015
orange1.1g007612m	PACid:18123118	7.091	3.42	0.000626	0.014
orange1.1g007642m	PACid:18098020	3.549	3.579	0.000345	0.00848
orange1.1g007674m	PACid:18128733	2.705	6.746	1.52e-11	1.44e-09
orange1.1g007677m	PACid:18121425	2.141	7.25	4.15e-13	4.52e-11
orange1.1g007694m	PACid:18126002	3.957	4.75	2.03e-06	9.64e-05
orange1.1g007727m	PACid:18107702	5.581	4.281	1.86e-05	0.000682
orange1.1g007742m	PACid:18096180	2.214	6.775	1.24e-11	1.19e-09
orange1.1g007769m	PACid:18103295	2.53	3.041	0.00236	0.04
orange1.1g007810m	PACid:18127832	3.679	3.328	0.000875	0.018
orange1.1g007815m	PACid:18135787	2.54	3.022	0.00251	0.042
orange1.1g007851m	PACid:18113206	2.986	4.149	3.34e-05	0.00114
orange1.1g007889m	PACid:18114389	4.891	6.969	3.18e-12	3.19e-10
orange1.1g007897m	PACid:18135229	2.518	4.534	5.8e-06	0.000248
orange1.1g008018m	PACid:18119484	2.078	7.209	5.62e-13	6.01e-11
orange1.1g008033m	PACid:18092217	2.209	3.775	0.00016	0.00446
orange1.1g008054m	PACid:18117499	2.54	3.022	0.00251	0.042
orange1.1g008055m	PACid:18115829	2.265	5.99	2.1e-09	1.6e-07
orange1.1g008172m	PACid:18129126	2.301	3.905	9.43e-05	0.00282
orange1.1g008210m	PACid:18105380	3.895	3.533	0.00041	0.00983
orange1.1g008224m	PACid:18127833	7.938	3.318	0.000907	0.019
orange1.1g008259m	PACid:18109494	7.3	3.934	8.35e-05	0.00253
orange1.1g008290m	PACid:18098592	6.348	4.785	1.71e-06	8.29e-05
orange1.1g008301m	PACid:18109750	3.263	5.253	1.5e-07	8.87e-06
orange1.1g008330m	PACid:18101399	5.951	5.237	1.63e-07	9.63e-06
orange1.1g008358m	PACid:18095370	2.521	3.935	8.3e-05	0.00252
orange1.1g008364m	PACid:18104420	4.473	3.51	0.000448	0.011
orange1.1g008390m	PACid:18104146	3.35	3.375	0.000739	0.016
orange1.1g008402m	PACid:18104147	3.571	3.223	0.00127	0.025
orange1.1g008416m	PACid:18121166	4.96	7.05	1.78e-12	1.83e-10
orange1.1g008469m	PACid:18116253	2.236	5.288	1.24e-07	7.41e-06
orange1.1g008507m	PACid:18110146	5.194	3.291	0.000998	0.02
orange1.1g008526m	PACid:18115853	2.203	4.039	5.38e-05	0.00173
orange1.1g008539m	PACid:18103617	7.358	3.108	0.00188	0.034
orange1.1g008574m	PACid:18109871	2.236	3.009	0.00262	0.044
orange1.1g008582m	PACid:18138225	2.576	4.868	1.13e-06	5.67e-05
orange1.1g008603m	PACid:18099241	3.289	3.288	0.00101	0.021
orange1.1g008612m	PACid:18117314	2.153	3.209	0.00133	0.026
orange1.1g008659m	PACid:18128735	2.523	7.966	1.55e-15	2.04e-13
orange1.1g008661m	PACid:18110622	2.337	2.982	0.00287	0.047
orange1.1g008687m	PACid:18112384	6.904	2.953	0.00315	0.05
orange1.1g008722m	PACid:18114375	3.415	6.508	7.63e-11	6.74e-09
orange1.1g008754m	PACid:18096205	8.255	5.926	3.1e-09	2.33e-07
orange1.1g008761m	PACid:18130450	2.051	7.01	2.38e-12	2.42e-10
orange1.1g008790m	PACid:18117271	3.793	3.838	0.000124	0.00357
orange1.1g008830m	PACid:18097720	3.016	2.99	0.00279	0.046
orange1.1g008873m	PACid:18115551	2.794	4.003	6.27e-05	0.00198
orange1.1g008894m	PACid:18101209	2.453	3.505	0.000457	0.011
orange1.1g008910m	PACid:18126026	3.714	3.756	0.000173	0.00476
orange1.1g008955m	PACid:18113148	12.425	3.327	0.000879	0.018
orange1.1g008977m	PACid:18120510	11.253	5.985	2.17e-09	1.65e-07
orange1.1g009006m	PACid:18114736	3.674	4.578	4.7e-06	0.000204
orange1.1g009050m	PACid:18099962	3.017	3.221	0.00128	0.025
orange1.1g009068m	PACid:18093937	2.073	3.396	0.000685	0.015
orange1.1g009082m	PACid:18116128	2.332	3.988	6.67e-05	0.00208
orange1.1g009083m	PACid:18132950	2.301	4.014	5.98e-05	0.0019
orange1.1g009092m	PACid:18132953	2.505	3.622	0.000293	0.00739
orange1.1g009146m	PACid:18125772	3.62	7.671	1.71e-14	2.09e-12
orange1.1g009163m	PACid:18102143	2.218	3.444	0.000573	0.013
orange1.1g009214m	PACid:18109648	7.065	3.033	0.00242	0.041
orange1.1g009226m	PACid:18099077	6.059	4.644	3.41e-06	0.000154
orange1.1g009243m	PACid:18091372	2.934	3.85	0.000118	0.00341
orange1.1g009266m	PACid:18099557	3.015	3.247	0.00117	0.023
orange1.1g009283m	PACid:18119382	2.901	3.444	0.000574	0.013
orange1.1g009326m	PACid:18119222	9.839	3.836	0.000125	0.00359
orange1.1g009383m	PACid:18122062	2.699	4.757	1.97e-06	9.39e-05
orange1.1g009387m	PACid:18118653	2.221	4.18	2.91e-05	0.00101
orange1.1g009480m	PACid:18110233	2.132	6.734	1.65e-11	1.56e-09
orange1.1g009488m	PACid:18091373	5.666	8.254	2.22e-16	3.14e-14
orange1.1g009511m	PACid:18136339	6.925	2.964	0.00304	0.049
orange1.1g009518m	PACid:18110232	2.525	7.746	9.55e-15	1.19e-12
orange1.1g009539m	PACid:18099418	3.663	3.595	0.000325	0.00803
orange1.1g009552m	PACid:18097966	2.135	3.201	0.00137	0.026
orange1.1g009563m	PACid:18130931	2.637	3.028	0.00246	0.042
orange1.1g009578m	PACid:18106657	2.567	4.061	4.88e-05	0.00159
orange1.1g009611m	PACid:18121982	3.895	3.06	0.00221	0.038
orange1.1g009630m	PACid:18132320	3.03	3.532	0.000412	0.00984
orange1.1g009698m	PACid:18127834	19.438	5.424	5.82e-08	3.68e-06
orange1.1g009705m	PACid:18105347	4.644	2.991	0.00278	0.046
orange1.1g009716m	PACid:18099934	5.833	5.145	2.67e-07	1.51e-05
orange1.1g009750m	PACid:18091175	2.111	4.742	2.11e-06	9.93e-05
orange1.1g009758m	PACid:18095601	3.491	3.037	0.00239	0.041
orange1.1g009785m	PACid:18107878	6.06	4.604	4.14e-06	0.000182
orange1.1g009798m	PACid:18119343	3.283	3.083	0.00205	0.036
orange1.1g009808m	PACid:18101619	3.026	3.763	0.000168	0.00463
orange1.1g009814m	PACid:18138892	16.823	5.49	4.01e-08	2.59e-06
orange1.1g009822m	PACid:18124510	9.046	3.622	0.000292	0.00739
orange1.1g009823m	PACid:18098815	8.224	3.383	0.000717	0.016
orange1.1g009834m	PACid:18102611	3.392	4.301	1.7e-05	0.000629
orange1.1g009840m	PACid:18095593	3.261	4.827	1.39e-06	6.86e-05
orange1.1g009846m	PACid:18092333	10.241	4.011	6.06e-05	0.00192
orange1.1g009852m	PACid:18102613	2.636	3.352	0.000802	0.017
orange1.1g009935m	PACid:18117636	4.17	6.277	3.45e-10	2.84e-08
orange1.1g009969m	PACid:18092555	8.811	3.585	0.000337	0.00832
orange1.1g010001m	PACid:18110710	4.977	3.167	0.00154	0.029
orange1.1g010002m	PACid:18124861	11.542	7.457	8.84e-14	1.03e-11
orange1.1g010091m	PACid:18092077	2.621	3.357	0.000789	0.017
orange1.1g010092m	PACid:18126911	5.53	4.557	5.19e-06	0.000223
orange1.1g010093m	PACid:18100224	4.721	3.008	0.00263	0.044
orange1.1g010097m	PACid:18110786	2.295	3.347	0.000817	0.017
orange1.1g010119m	PACid:18091366	2.566	4.033	5.5e-05	0.00176
orange1.1g010129m	PACid:18098613	3.507	4.195	2.74e-05	0.000954
orange1.1g010179m	PACid:18135578	2.182	5.874	4.26e-09	3.14e-07
orange1.1g010210m	PACid:18114738	2.341	3.533	0.000411	0.00983
orange1.1g010216m	PACid:18114737	2.727	3.698	0.000217	0.00576
orange1.1g010227m	PACid:18098558	2.151	6.677	2.43e-11	2.26e-09
orange1.1g010251m	PACid:18119407	2.231	3.165	0.00155	0.029
orange1.1g010284m	PACid:18126913	5.182	3.081	0.00206	0.036
orange1.1g010286m	PACid:18095699	4.463	3.289	0.00101	0.021
orange1.1g010293m	PACid:18110702	2.621	3.212	0.00132	0.026
orange1.1g010353m	PACid:18127042	4.222	3.618	0.000297	0.00747
orange1.1g010372m	PACid:18136192	2.523	3.781	0.000156	0.00436
orange1.1g010376m	PACid:18099444	12.453	5.036	4.76e-07	2.57e-05
orange1.1g010402m	PACid:18109098	3.571	3.223	0.00127	0.025
orange1.1g010404m	PACid:18121373	2.011	3.049	0.0023	0.039
orange1.1g010506m	PACid:18132983	2.576	3.71	0.000208	0.00557
orange1.1g010511m	PACid:18132981	2.578	5.148	2.64e-07	1.5e-05
orange1.1g010518m	PACid:18132982	2.325	4.587	4.5e-06	0.000196
orange1.1g010561m	PACid:18112297	4.483	7.6	2.95e-14	3.58e-12
orange1.1g010564m	PACid:18130869	2.759	3.359	0.000782	0.017
orange1.1g010585m	PACid:18091382	3.679	4.076	4.59e-05	0.0015
orange1.1g010665m	PACid:18111075	3.03	2.985	0.00283	0.046
orange1.1g010693m	PACid:18111159	3.192	4.018	5.88e-05	0.00187
orange1.1g010698m	PACid:18111593	4.545	4.116	3.86e-05	0.00129
orange1.1g010747m	PACid:18119004	17.746	5.684	1.32e-08	9.04e-07
orange1.1g010763m	PACid:18129393	9.088	3.621	0.000293	0.0074
orange1.1g010834m	PACid:18099270	2.651	3.187	0.00144	0.027
orange1.1g010848m	PACid:18115037	6.299	8.049	8.88e-16	1.19e-13
orange1.1g010850m	PACid:18105901	2.18	3.486	0.00049	0.011
orange1.1g010939m	PACid:18116855	7.791	4.593	4.37e-06	0.000192
orange1.1g010999m	PACid:18124731	2.959	3.099	0.00194	0.035
orange1.1g011010m	PACid:18134405	2.77	3.775	0.00016	0.00446
orange1.1g011016m	PACid:18135286	2.102	3.655	0.000257	0.00667
orange1.1g011047m	PACid:18103097	7.618	5.522	3.36e-08	2.19e-06
orange1.1g011060m	PACid:18130009	2.409	4.584	4.56e-06	0.000199
orange1.1g011064m	PACid:18102328	2.132	3.161	0.00157	0.029
orange1.1g011094m	PACid:18127835	16.813	4.642	3.45e-06	0.000155
orange1.1g011159m	PACid:18114863	3.004	5.449	5.07e-08	3.24e-06
orange1.1g011185m	PACid:18139182	2.397	3.529	0.000417	0.00993
orange1.1g011192m	PACid:18111076	7.105	4.318	1.57e-05	0.000587
orange1.1g011217m	PACid:18111077	7.358	4.395	1.11e-05	0.000429
orange1.1g011238m	PACid:18114788	5.318	3.389	0.000702	0.015
orange1.1g011264m	PACid:18093539	3.625	4.941	7.79e-07	4.06e-05
orange1.1g011267m	PACid:18118367	4.375	5.845	5.06e-09	3.67e-07
orange1.1g011537m	PACid:18132373	2.361	3.174	0.0015	0.028
orange1.1g011548m	PACid:18107872	3.087	5.289	1.23e-07	7.36e-06
orange1.1g011551m	PACid:18099959	5.452	3.215	0.0013	0.025
orange1.1g011564m	PACid:18115182	4.761	3.724	0.000196	0.0053
orange1.1g011593m	PACid:18100833	8.018	3.356	0.00079	0.017
orange1.1g011627m	PACid:18128296	2.19	4.846	1.26e-06	6.3e-05
orange1.1g011636m	PACid:18126076	9.729	3.008	0.00263	0.044
orange1.1g011650m	PACid:18101651	2.938	3.752	0.000175	0.00482
orange1.1g011664m	PACid:18137248	2.886	5.762	8.32e-09	5.89e-07
orange1.1g011668m	PACid:18124913	2.111	5.588	2.29e-08	1.54e-06
orange1.1g011694m	PACid:18115239	2.011	3.049	0.0023	0.039
orange1.1g011748m	PACid:18117981	2.364	4.007	6.14e-05	0.00194
orange1.1g011754m	PACid:18120278	2.968	4.872	1.11e-06	5.58e-05
orange1.1g011758m	PACid:18114092	2.878	4.529	5.92e-06	0.000251
orange1.1g011762m	PACid:18119013	3.614	6.358	2.05e-10	1.72e-08
orange1.1g011779m	PACid:18098948	2.435	4.004	6.22e-05	0.00196
orange1.1g011817m	PACid:18125624	3.865	6.556	5.52e-11	4.95e-09
orange1.1g011842m	PACid:18092035	3.306	3.208	0.00134	0.026
orange1.1g011848m	PACid:18137986	18.828	7.474	7.77e-14	9.08e-12
orange1.1g011871m	PACid:18092036	3.619	3.65	0.000262	0.00679
orange1.1g011908m	PACid:18106969	2.078	3.497	0.000471	0.011
orange1.1g011933m	PACid:18092538	9.378	6.452	1.11e-10	9.53e-09
orange1.1g012046m	PACid:18093926	3.12	3.003	0.00268	0.045
orange1.1g012052m	PACid:18099961	3.29	4.439	9.03e-06	0.000362
orange1.1g012103m	PACid:18128878	2.74	4.741	2.13e-06	9.99e-05
orange1.1g012124m	PACid:18103091	3.092	3.619	0.000296	0.00744
orange1.1g012138m	PACid:18114558	2.035	3.815	0.000136	0.00385
orange1.1g012162m	PACid:18130389	7.358	3.108	0.00188	0.034
orange1.1g012165m	PACid:18118370	3.237	6.916	4.64e-12	4.51e-10
orange1.1g012230m	PACid:18107704	5.08	3.249	0.00116	0.023
orange1.1g012233m	PACid:18136008	2.277	4.346	1.38e-05	0.000521
orange1.1g012256m	PACid:18137262	2.719	3.038	0.00238	0.041
orange1.1g012278m	PACid:18114683	7.3	3.08	0.00207	0.037
orange1.1g012311m	PACid:18125765	2.161	3.845	0.00012	0.00347
orange1.1g012332m	PACid:18126738	2.827	3.085	0.00204	0.036
orange1.1g012340m	PACid:18123060	3.177	4.655	3.23e-06	0.000147
orange1.1g012346m	PACid:18118994	2.424	5.885	3.99e-09	2.95e-07
orange1.1g012389m	PACid:18127836	2.453	3.035	0.0024	0.041
orange1.1g012399m	PACid:18119625	2.958	3.176	0.0015	0.028
orange1.1g012425m	PACid:18135632	5.338	4.13	3.63e-05	0.00123
orange1.1g012444m	PACid:18119460	12.119	7.706	1.29e-14	1.59e-12
orange1.1g012448m	PACid:18100937	2.315	4.037	5.42e-05	0.00174
orange1.1g012458m	PACid:18125721	4.905	3.828	0.000129	0.00369
orange1.1g012472m	PACid:18108883	9.088	3.621	0.000293	0.0074
orange1.1g012593m	PACid:18118526	3.237	6.923	4.42e-12	4.32e-10
orange1.1g012625m	PACid:18123191	7.938	3.318	0.000907	0.019
orange1.1g012651m	PACid:18137622	4.444	3.481	0.000499	0.012
orange1.1g012697m	PACid:18100043	2.195	3.202	0.00137	0.026
orange1.1g012744m	PACid:18135105	2.302	4.322	1.55e-05	0.000578
orange1.1g012813m	PACid:18103486	5.742	4.431	9.38e-06	0.000373
orange1.1g012821m	PACid:18094027	6.428	7.384	1.54e-13	1.76e-11
orange1.1g012876m	PACid:18129333	2.494	4.748	2.06e-06	9.75e-05
orange1.1g012927m	PACid:18125723	28.004	7.302	2.83e-13	3.15e-11
orange1.1g012937m	PACid:18102340	2.13	4.074	4.62e-05	0.00151
orange1.1g012949m	PACid:18109591	2.727	3.698	0.000217	0.00576
orange1.1g013005m	PACid:18117646	2.115	3.109	0.00188	0.034
orange1.1g013146m	PACid:18100617	2.813	3.444	0.000573	0.013
orange1.1g013148m	PACid:18100619	2.653	3.002	0.00268	0.045
orange1.1g013210m	PACid:18118756	3.055	3.57	0.000357	0.00871
orange1.1g013211m	PACid:18112060	4.004	3.634	0.000279	0.00711
orange1.1g013219m	PACid:18125655	4.717	5.671	1.42e-08	9.67e-07
orange1.1g013221m	PACid:18099011	6.204	4.695	2.66e-06	0.000124
orange1.1g013223m	PACid:18100201	2.215	5.123	3.01e-07	1.69e-05
orange1.1g013227m	PACid:18134550	2.426	3.101	0.00193	0.035
orange1.1g013258m	PACid:18091066	3.787	3.431	0.000601	0.013
orange1.1g013296m	PACid:18135731	2.014	3.991	6.57e-05	0.00206
orange1.1g013336m	PACid:18102704	8.211	3.244	0.00118	0.023
orange1.1g013349m	PACid:18098615	3.679	3.813	0.000137	0.00387
orange1.1g013377m	PACid:18098614	3.626	2.975	0.00293	0.048
orange1.1g013389m	PACid:18120288	4.735	3.698	0.000218	0.00577
orange1.1g013402m	PACid:18118404	14.367	4.577	4.71e-06	0.000204
orange1.1g013452m	PACid:18106852	2.641	4.778	1.77e-06	8.53e-05
orange1.1g013470m	PACid:18101856	8.57	3.474	0.000512	0.012
orange1.1g013496m	PACid:18103655	6.894	5.182	2.19e-07	1.27e-05
orange1.1g013505m	PACid:18132984	2.231	3.744	0.000181	0.00495
orange1.1g013531m	PACid:18109253	7.53	3.672	0.000241	0.00631
orange1.1g013548m	PACid:18123192	5.418	4.867	1.13e-06	5.67e-05
orange1.1g013592m	PACid:18106725	2.344	3.281	0.00103	0.021
orange1.1g013745m	PACid:18124223	2.687	3.079	0.00207	0.037
orange1.1g013758m	PACid:18129550	4.617	3.618	0.000297	0.00747
orange1.1g013842m	PACid:18101400	8.224	5.86	4.64e-09	3.39e-07
orange1.1g013852m	PACid:18102431	2.32	4.662	3.13e-06	0.000143
orange1.1g013910m	PACid:18126212	16.88	5.51	3.59e-08	2.33e-06
orange1.1g013919m	PACid:18097936	2.828	4.747	2.07e-06	9.76e-05
orange1.1g013924m	PACid:18096683	5.834	5.181	2.21e-07	1.27e-05
orange1.1g014032m	PACid:18138527	4.817	3.081	0.00206	0.036
orange1.1g014052m	PACid:18102005	6.269	3.866	0.000111	0.00324
orange1.1g014060m	PACid:18139284	2.251	5.111	3.2e-07	1.79e-05
orange1.1g014097m	PACid:18129650	3.517	4.482	7.39e-06	0.000305
orange1.1g014221m	PACid:18103944	2.597	6.665	2.64e-11	2.45e-09
orange1.1g014223m	PACid:18091374	3.073	4.295	1.75e-05	0.000645
orange1.1g014225m	PACid:18092781	26.867	6.692	2.21e-11	2.06e-09
orange1.1g014251m	PACid:18132374	3.03	2.985	0.00283	0.046
orange1.1g014259m	PACid:18129285	5.627	4.324	1.54e-05	0.000574
orange1.1g014267m	PACid:18108449	9.395	3.485	0.000493	0.011
orange1.1g014302m	PACid:18123245	2.486	3.09	0.002	0.036
orange1.1g014324m	PACid:18113222	2.522	5.046	4.5e-07	2.45e-05
orange1.1g014346m	PACid:18135745	3.049	4.685	2.79e-06	0.000129
orange1.1g014360m	PACid:18120030	2.317	5.426	5.76e-08	3.66e-06
orange1.1g014363m	PACid:18129678	5.517	3.494	0.000476	0.011
orange1.1g014367m	PACid:18137362	12.032	3.536	0.000406	0.00977
orange1.1g014400m	PACid:18132171	4.423	6.571	5.01e-11	4.52e-09
orange1.1g014425m	PACid:18095723	2.193	3.309	0.000935	0.019
orange1.1g014463m	PACid:18103338	2.593	3.093	0.00198	0.035
orange1.1g014497m	PACid:18099012	7.145	3.073	0.00212	0.037
orange1.1g014596m	PACid:18116061	2.853	3.814	0.000137	0.00386
orange1.1g014615m	PACid:18118096	2.083	6.283	3.32e-10	2.74e-08
orange1.1g014619m	PACid:18118379	4.4	4.887	1.02e-06	5.19e-05
orange1.1g014629m	PACid:18132022	3.535	3.904	9.48e-05	0.00283
orange1.1g014697m	PACid:18129651	3.246	4.097	4.19e-05	0.00139
orange1.1g014754m	PACid:18097253	2.73	4.223	2.41e-05	0.000855
orange1.1g014819m	PACid:18109267	2.968	3.445	0.000572	0.013
orange1.1g014820m	PACid:18125658	3.862	3.024	0.00249	0.042
orange1.1g014854m	PACid:18137356	2.669	5.57	2.55e-08	1.7e-06
orange1.1g014889m	PACid:18134551	5.098	6.865	6.63e-12	6.41e-10
orange1.1g014936m	PACid:18100945	4.87	7.276	3.45e-13	3.78e-11
orange1.1g015009m	PACid:18130871	2.51	3.307	0.000945	0.02
orange1.1g015053m	PACid:18134927	2.742	3.036	0.0024	0.041
orange1.1g015099m	PACid:18096877	17.436	4.477	7.56e-06	0.000311
orange1.1g015130m	PACid:18095249	4.473	3.51	0.000448	0.011
orange1.1g015196m	PACid:18118459	11.253	4.232	2.32e-05	0.000827
orange1.1g015208m	PACid:18126254	4.095	5.87	4.36e-09	3.21e-07
orange1.1g015248m	PACid:18137358	2.024	4.36	1.3e-05	0.000496
orange1.1g015263m	PACid:18118805	2.803	3.329	0.000873	0.018
orange1.1g015275m	PACid:18135987	4.644	2.991	0.00278	0.046
orange1.1g015301m	PACid:18105760	2.108	3.842	0.000122	0.00352
orange1.1g015337m	PACid:18128695	6.574	6.031	1.63e-09	1.27e-07
orange1.1g015348m	PACid:18139610	6.052	4.984	6.22e-07	3.3e-05
orange1.1g015360m	PACid:18136849	9.522	6.523	6.91e-11	6.13e-09
orange1.1g015497m	PACid:18100882	4.413	4.503	6.71e-06	0.000281
orange1.1g015504m	PACid:18109173	2.381	3.064	0.00219	0.038
orange1.1g015538m	PACid:18137802	8.657	3.514	0.000441	0.01
orange1.1g015549m	PACid:18100883	2.651	3.187	0.00144	0.027
orange1.1g015678m	PACid:18096771	3.949	6.454	1.09e-10	9.37e-09
orange1.1g015713m	PACid:18092169	2.351	3.804	0.000143	0.00401
orange1.1g015722m	PACid:18112223	9.866	8.023	1.11e-15	1.47e-13
orange1.1g015739m	PACid:18108980	3.416	4.501	6.77e-06	0.000282
orange1.1g015745m	PACid:18136888	5.915	4.512	6.42e-06	0.00027
orange1.1g015780m	PACid:18126402	2.043	3.166	0.00155	0.029
orange1.1g015809m	PACid:18105773	3.393	6.448	1.13e-10	9.75e-09
orange1.1g015815m	PACid:18105774	2.184	3.981	6.86e-05	0.00213
orange1.1g015837m	PACid:18117362	2.4	3.252	0.00114	0.023
orange1.1g015841m	PACid:18132032	2.996	4.75	2.04e-06	9.65e-05
orange1.1g015940m	PACid:18102530	3.174	4.233	2.3e-05	0.000823
orange1.1g015941m	PACid:18094118	2.017	5.563	2.66e-08	1.77e-06
orange1.1g015945m	PACid:18113034	4.96	3.153	0.00162	0.03
orange1.1g015989m	PACid:18098503	2.641	2.961	0.00307	0.049
orange1.1g016058m	PACid:18099016	3.582	4.424	9.68e-06	0.000383
orange1.1g016063m	PACid:18091539	2.837	3.693	0.000222	0.00586
orange1.1g016125m	PACid:18117661	2.645	3.37	0.000752	0.016
orange1.1g016186m	PACid:18116589	7.079	6.194	5.88e-10	4.75e-08
orange1.1g016230m	PACid:18107624	3.953	6.947	3.74e-12	3.7e-10
orange1.1g016238m	PACid:18102616	4.644	2.991	0.00278	0.046
orange1.1g016250m	PACid:18100885	3.736	7.372	1.68e-13	1.9e-11
orange1.1g016259m	PACid:18107459	2.489	3.578	0.000346	0.0085
orange1.1g016271m	PACid:18132841	31.163	7.925	2.22e-15	2.89e-13
orange1.1g016275m	PACid:18119450	15.554	7.396	1.4e-13	1.61e-11
orange1.1g016276m	PACid:18095047	6.925	2.964	0.00304	0.049
orange1.1g016280m	PACid:18108767	2.188	5.177	2.25e-07	1.29e-05
orange1.1g016327m	PACid:18107936	2.197	3.091	0.002	0.035
orange1.1g016330m	PACid:18129298	3.03	3.532	0.000412	0.00984
orange1.1g016338m	PACid:18095890	3.231	3.428	0.000608	0.013
orange1.1g016347m	PACid:18123670	2.813	3.444	0.000573	0.013
orange1.1g016529m	PACid:18098517	9.522	3.766	0.000166	0.00459
orange1.1g016554m	PACid:18135903	3.222	4.308	1.65e-05	0.00061
orange1.1g016576m	PACid:18110912	2.754	3.93	8.5e-05	0.00256
orange1.1g016580m	PACid:18107999	5.08	3.249	0.00116	0.023
orange1.1g016583m	PACid:18098616	4.977	5.486	4.12e-08	2.65e-06
orange1.1g016585m	PACid:18121611	2.068	3.291	0.000997	0.02
orange1.1g016638m	PACid:18102790	2.899	4.184	2.86e-05	0.00099
orange1.1g016640m	PACid:18125843	2.676	3.783	0.000155	0.00433
orange1.1g016651m	PACid:18097003	3.333	2.98	0.00289	0.047
orange1.1g016769m	PACid:18104955	5.771	4.418	9.94e-06	0.000391
orange1.1g016775m	PACid:18104798	2.465	4.199	2.68e-05	0.000938
orange1.1g016784m	PACid:18121853	10.752	4.437	9.12e-06	0.000365
orange1.1g016788m	PACid:18096671	2.108	3.249	0.00116	0.023
orange1.1g016866m	PACid:18134799	3.889	3.525	0.000424	0.01
orange1.1g016895m	PACid:18137336	2.029	4.247	2.17e-05	0.000784
orange1.1g016930m	PACid:18101109	2.417	3.431	0.000602	0.013
orange1.1g016953m	PACid:18116238	2.174	4.048	5.17e-05	0.00167
orange1.1g016962m	PACid:18121055	23.805	6.783	1.18e-11	1.12e-09
orange1.1g016988m	PACid:18095254	3.895	3.06	0.00221	0.038
orange1.1g016994m	PACid:18125725	7.358	3.108	0.00188	0.034
orange1.1g017013m	PACid:18111080	14.283	4.957	7.18e-07	3.75e-05
orange1.1g017040m	PACid:18103694	3.895	3.06	0.00221	0.038
orange1.1g017195m	PACid:18124274	4.155	4.217	2.47e-05	0.000875
orange1.1g017226m	PACid:18125727	11.637	3.774	0.000161	0.00447
orange1.1g017266m	PACid:18134918	7.77	4.138	3.51e-05	0.00119
orange1.1g017434m	PACid:18112224	4.419	3.493	0.000477	0.011
orange1.1g017443m	PACid:18101623	3.203	3.189	0.00143	0.027
orange1.1g017514m	PACid:18098944	13.923	4.803	1.56e-06	7.65e-05
orange1.1g017588m	PACid:18100980	12.119	4.449	8.62e-06	0.000348
orange1.1g017607m	PACid:18105084	11.987	4.464	8.06e-06	0.000329
orange1.1g017631m	PACid:18127075	3.822	4.174	2.99e-05	0.00103
orange1.1g017643m	PACid:18136257	4.644	2.991	0.00278	0.046
orange1.1g017665m	PACid:18125595	2.389	3.061	0.0022	0.038
orange1.1g017668m	PACid:18127508	2.564	3.882	0.000104	0.00306
orange1.1g017713m	PACid:18095607	3.811	3.572	0.000354	0.00867
orange1.1g017901m	PACid:18120031	8.657	3.514	0.000441	0.01
orange1.1g017985m	PACid:18113597	2.123	3.715	0.000203	0.00547
orange1.1g018026m	PACid:18096566	5.08	7.265	3.74e-13	4.08e-11
orange1.1g018039m	PACid:18119675	5.444	3.355	0.000793	0.017
orange1.1g018088m	PACid:18119476	2.47	5.323	1.02e-07	6.19e-06
orange1.1g018224m	PACid:18099305	2.014	3.553	0.00038	0.00922
orange1.1g018240m	PACid:18122404	3.147	4.533	5.82e-06	0.000248
orange1.1g018243m	PACid:18122403	4.28	5.826	5.66e-09	4.04e-07
orange1.1g018291m	PACid:18108676	13.418	4.759	1.94e-06	9.3e-05
orange1.1g018297m	PACid:18095192	3.965	3.086	0.00203	0.036
orange1.1g018307m	PACid:18120308	2.844	3.267	0.00109	0.022
orange1.1g018329m	PACid:18129334	2.325	2.954	0.00313	0.05
orange1.1g018395m	PACid:18097210	2.337	4.217	2.48e-05	0.000877
orange1.1g018439m	PACid:18118051	3.73	4.128	3.66e-05	0.00124
orange1.1g018445m	PACid:18128806	3.318	3.638	0.000275	0.00703
orange1.1g018461m	PACid:18134928	3.697	4.601	4.21e-06	0.000185
orange1.1g018465m	PACid:18105709	2.381	4.333	1.47e-05	0.000552
orange1.1g018469m	PACid:18097452	4.021	3.156	0.0016	0.03
orange1.1g018484m	PACid:18120484	2.322	3.096	0.00196	0.035
orange1.1g018491m	PACid:18102740	2.818	3.471	0.000518	0.012
orange1.1g018495m	PACid:18105005	2.016	3.857	0.000115	0.00333
orange1.1g018584m	PACid:18139126	7.358	4.395	1.11e-05	0.000429
orange1.1g018638m	PACid:18134540	2.188	3.613	0.000303	0.00758
orange1.1g018655m	PACid:18130097	2.93	4.62	3.83e-06	0.000171
orange1.1g018658m	PACid:18130098	2.164	3.646	0.000266	0.00685
orange1.1g018673m	PACid:18122726	7.978	4.719	2.37e-06	0.00011
orange1.1g018706m	PACid:18104549	2.099	6.163	7.12e-10	5.7e-08
orange1.1g018771m	PACid:18102365	6.682	7.301	2.85e-13	3.16e-11
orange1.1g018870m	PACid:18116388	3.533	5.352	8.69e-08	5.38e-06
orange1.1g018889m	PACid:18099019	4.644	2.991	0.00278	0.046
orange1.1g018890m	PACid:18113684	2.172	6.184	6.24e-10	5.03e-08
orange1.1g018892m	PACid:18098945	21.398	6.155	7.5e-10	5.99e-08
orange1.1g018925m	PACid:18099018	9.522	3.766	0.000166	0.00459
orange1.1g018941m	PACid:18129231	2.359	3.095	0.00197	0.035
orange1.1g018942m	PACid:18132510	3.772	4.52	6.19e-06	0.000262
orange1.1g018950m	PACid:18135177	3.175	3.173	0.00151	0.028
orange1.1g019045m	PACid:18134929	2.535	3.966	7.3e-05	0.00224
orange1.1g019075m	PACid:18133383	3.592	7.233	4.74e-13	5.15e-11
orange1.1g019094m	PACid:18107873	3.072	4.214	2.51e-05	0.000884
orange1.1g019097m	PACid:18095289	2.28	3.068	0.00216	0.038
orange1.1g019101m	PACid:18134930	8.224	7.565	3.89e-14	4.62e-12
orange1.1g019155m	PACid:18100543	5.624	6.116	9.57e-10	7.56e-08
orange1.1g019209m	PACid:18098053	3.354	3.007	0.00264	0.044
orange1.1g019235m	PACid:18136201	2.341	4.434	9.27e-06	0.00037
orange1.1g019236m	PACid:18120831	2.192	5.728	1.02e-08	7.09e-07
orange1.1g019248m	PACid:18136202	4.229	7.177	7.12e-13	7.55e-11
orange1.1g019271m	PACid:18121638	3.24	3.303	0.000957	0.02
orange1.1g019284m	PACid:18127414	2.684	3.621	0.000293	0.0074
orange1.1g019313m	PACid:18121637	4.069	4.129	3.64e-05	0.00123
orange1.1g019403m	PACid:18091541	2.639	3.163	0.00156	0.029
orange1.1g019413m	PACid:18121063	3.792	3.324	0.000888	0.019
orange1.1g019418m	PACid:18134707	4.761	3.724	0.000196	0.0053
orange1.1g019421m	PACid:18139067	3.581	5.36	8.31e-08	5.17e-06
orange1.1g019427m	PACid:18101402	4.184	3.289	0.001	0.021
orange1.1g019429m	PACid:18126873	4.128	3.268	0.00108	0.022
orange1.1g019464m	PACid:18113685	2.04	6.654	2.86e-11	2.65e-09
orange1.1g019490m	PACid:18107874	3.102	5.827	5.66e-09	4.04e-07
orange1.1g019546m	PACid:18138312	2.844	3.267	0.00109	0.022
orange1.1g019628m	PACid:18107375	4.256	4.731	2.23e-06	0.000105
orange1.1g019666m	PACid:18137026	4.187	3.823	0.000132	0.00374
orange1.1g019710m	PACid:18091478	2.482	3.984	6.77e-05	0.00211
orange1.1g019720m	PACid:18114128	2.503	2.992	0.00277	0.046
orange1.1g019737m	PACid:18118871	4.205	7.141	9.3e-13	9.73e-11
orange1.1g019772m	PACid:18130264	3.463	3.816	0.000136	0.00383
orange1.1g019833m	PACid:18123209	7.065	3.033	0.00242	0.041
orange1.1g019882m	PACid:18105085	8.173	3.359	0.000781	0.017
orange1.1g019943m	PACid:18120029	3.633	3.556	0.000377	0.00914
orange1.1g019951m	PACid:18128147	2.782	3.176	0.00149	0.028
orange1.1g019952m	PACid:18131883	2.325	2.954	0.00313	0.05
orange1.1g019969m	PACid:18124032	3.23	5.191	2.09e-07	1.21e-05
orange1.1g019980m	PACid:18129347	2.106	3.099	0.00194	0.035
orange1.1g020117m	PACid:18125114	6.925	2.964	0.00304	0.049
orange1.1g020125m	PACid:18115053	2.496	3.126	0.00178	0.032
orange1.1g020154m	PACid:18134553	7.358	7.613	2.67e-14	3.24e-12
orange1.1g020178m	PACid:18102812	3.592	5.129	2.91e-07	1.64e-05
orange1.1g020194m	PACid:18117492	2.288	3.416	0.000636	0.014
orange1.1g020199m	PACid:18093217	9.184	4.889	1.01e-06	5.14e-05
orange1.1g020219m	PACid:18115275	52.55	4.918	8.76e-07	4.5e-05
orange1.1g020231m	PACid:18129647	3.787	3.431	0.000601	0.013
orange1.1g020233m	PACid:18117190	4.786	7.784	7.11e-15	8.93e-13
orange1.1g020242m	PACid:18096567	3.802	5.858	4.68e-09	3.42e-07
orange1.1g020247m	PACid:18114884	9.089	3.642	0.000271	0.00694
orange1.1g020266m	PACid:18124109	2.605	5.686	1.3e-08	8.93e-07
orange1.1g020272m	PACid:18109043	2.448	4.592	4.39e-06	0.000192
orange1.1g020388m	PACid:18098106	8.607	3.028	0.00246	0.042
orange1.1g020430m	PACid:18093199	5.158	3.996	6.44e-05	0.00202
orange1.1g020436m	PACid:18120385	3.203	3.189	0.00143	0.027
orange1.1g020491m	PACid:18120274	2.968	3.445	0.000572	0.013
orange1.1g020532m	PACid:18132702	2.133	3.266	0.00109	0.022
orange1.1g020537m	PACid:18115747	3.03	3.532	0.000412	0.00984
orange1.1g020543m	PACid:18118826	2.886	3.08	0.00207	0.037
orange1.1g020588m	PACid:18138322	4.634	8.113	4.44e-16	6.12e-14
orange1.1g020591m	PACid:18095608	2.977	3.715	0.000203	0.00547
orange1.1g020595m	PACid:18095609	4.848	4.888	1.02e-06	5.17e-05
orange1.1g020603m	PACid:18124242	7.923	3.326	0.000882	0.018
orange1.1g020671m	PACid:18132565	2.185	3.06	0.00222	0.038
orange1.1g020696m	PACid:18128688	3.176	3.312	0.000927	0.019
orange1.1g020700m	PACid:18095839	2.195	3.202	0.00137	0.026
orange1.1g020713m	PACid:18137240	2.659	2.993	0.00277	0.046
orange1.1g020746m	PACid:18128687	3.063	4.274	1.92e-05	0.000702
orange1.1g020758m	PACid:18119533	4.285	3.357	0.000789	0.017
orange1.1g020783m	PACid:18134708	3.298	6.759	1.39e-11	1.32e-09
orange1.1g020788m	PACid:18092651	11.666	4.333	1.47e-05	0.000551
orange1.1g020811m	PACid:18092650	7.3	4.356	1.33e-05	0.000503
orange1.1g020845m	PACid:18108562	16.015	7.54	4.71e-14	5.56e-12
orange1.1g020853m	PACid:18098617	4.72	4.792	1.65e-06	8.05e-05
orange1.1g020863m	PACid:18115041	8.891	3.622	0.000293	0.00739
orange1.1g020898m	PACid:18115039	7.938	3.318	0.000907	0.019
orange1.1g020980m	PACid:18119457	4.538	4.693	2.7e-06	0.000125
orange1.1g021007m	PACid:18134682	3.276	3.873	0.000108	0.00315
orange1.1g021081m	PACid:18117977	2.004	3.764	0.000167	0.00461
orange1.1g021279m	PACid:18114901	3.939	5.651	1.6e-08	1.09e-06
orange1.1g021300m	PACid:18139376	2.705	3.273	0.00106	0.022
orange1.1g021335m	PACid:18107875	3.328	5.939	2.86e-09	2.15e-07
orange1.1g021464m	PACid:18108604	3.722	3.767	0.000165	0.00457
orange1.1g021500m	PACid:18134472	4.328	3.401	0.000672	0.015
orange1.1g021502m	PACid:18114206	2.77	3.775	0.00016	0.00446
orange1.1g021506m	PACid:18125429	2.453	3.505	0.000457	0.011
orange1.1g021624m	PACid:18092222	2.794	5.661	1.51e-08	1.03e-06
orange1.1g021682m	PACid:18122002	5.755	3.628	0.000286	0.00726
orange1.1g021693m	PACid:18113526	2.131	6.576	4.83e-11	4.37e-09
orange1.1g021702m	PACid:18096881	4.334	3.651	0.000262	0.00678
orange1.1g021755m	PACid:18131303	6.455	3.333	0.00086	0.018
orange1.1g021775m	PACid:18136776	3.444	3.457	0.000546	0.012
orange1.1g021782m	PACid:18105689	5.41	3.412	0.000645	0.014
orange1.1g021786m	PACid:18115043	7.697	3.203	0.00136	0.026
orange1.1g021796m	PACid:18128498	2.51	3.307	0.000945	0.02
orange1.1g021803m	PACid:18128497	2.083	3.141	0.00168	0.031
orange1.1g021823m	PACid:18101939	2.088	3.251	0.00115	0.023
orange1.1g021903m	PACid:18134003	3.751	5.096	3.48e-07	1.92e-05
orange1.1g021910m	PACid:18134078	10.171	5.58	2.4e-08	1.61e-06
orange1.1g021944m	PACid:18115820	11.189	4.205	2.61e-05	0.000917
orange1.1g021971m	PACid:18112361	2.886	3.08	0.00207	0.037
orange1.1g021987m	PACid:18136303	7.065	5.254	1.49e-07	8.85e-06
orange1.1g022002m	PACid:18136400	14.283	4.957	7.18e-07	3.75e-05
orange1.1g022041m	PACid:18138971	2.141	4.788	1.69e-06	8.21e-05
orange1.1g022127m	PACid:18095893	2.752	4.428	9.53e-06	0.000378
orange1.1g022133m	PACid:18132802	12.985	4.658	3.19e-06	0.000145
orange1.1g022224m	PACid:18096882	4.95	4.707	2.51e-06	0.000117
orange1.1g022254m	PACid:18096883	6.548	2.988	0.00281	0.046
orange1.1g022342m	PACid:18139504	3.203	3.189	0.00143	0.027
orange1.1g022368m	PACid:18125482	8.657	3.514	0.000441	0.01
orange1.1g022397m	PACid:18102368	5.696	6.979	2.98e-12	3e-10
orange1.1g022404m	PACid:18096610	2.986	4.754	1.99e-06	9.5e-05
orange1.1g022447m	PACid:18132035	2.867	3.528	0.000418	0.00994
orange1.1g022544m	PACid:18114635	4.707	6.016	1.79e-09	1.38e-07
orange1.1g022565m	PACid:18137681	4.545	4.116	3.86e-05	0.00129
orange1.1g022608m	PACid:18121862	10.759	3.465	0.000531	0.012
orange1.1g022700m	PACid:18122089	8.224	3.383	0.000717	0.016
orange1.1g022738m	PACid:18131892	2.499	4.872	1.1e-06	5.57e-05
orange1.1g022744m	PACid:18110266	7.935	5.704	1.17e-08	8.09e-07
orange1.1g022755m	PACid:18108309	2.145	3.955	7.64e-05	0.00234
orange1.1g022894m	PACid:18115205	2.277	5.875	4.22e-09	3.12e-07
orange1.1g022907m	PACid:18103859	2.434	3.487	0.000489	0.011
orange1.1g022925m	PACid:18109047	3.017	3.221	0.00128	0.025
orange1.1g022937m	PACid:18131351	5.515	4.744	2.09e-06	9.85e-05
orange1.1g022960m	PACid:18096361	3.191	3.197	0.00139	0.027
orange1.1g022974m	PACid:18133823	2.281	4.633	3.61e-06	0.000161
orange1.1g023005m	PACid:18127674	2.02	4.828	1.38e-06	6.83e-05
orange1.1g023056m	PACid:18092341	3.531	3.898	9.68e-05	0.00288
orange1.1g023069m	PACid:18097893	6.001	7.457	8.88e-14	1.03e-11
orange1.1g023104m	PACid:18113902	2.951	4.288	1.8e-05	0.000663
orange1.1g023197m	PACid:18101890	7.102	4.267	1.99e-05	0.000724
orange1.1g023338m	PACid:18134270	2.591	9.139	0	0
orange1.1g023403m	PACid:18091261	4.203	3.353	0.000799	0.017
orange1.1g023420m	PACid:18137012	2.059	5.56	2.7e-08	1.8e-06
orange1.1g023446m	PACid:18093427	2.636	3.303	0.000956	0.02
orange1.1g023466m	PACid:18121644	2.543	3.011	0.00261	0.044
orange1.1g023476m	PACid:18095612	4.415	4.476	7.62e-06	0.000313
orange1.1g023492m	PACid:18095611	4.576	3.577	0.000348	0.00854
orange1.1g023609m	PACid:18095939	2.342	3.9	9.61e-05	0.00286
orange1.1g023711m	PACid:18111430	3.315	4.45	8.57e-06	0.000347
orange1.1g023733m	PACid:18096225	5.41	3.412	0.000645	0.014
orange1.1g023759m	PACid:18119066	4.761	3.04	0.00236	0.04
orange1.1g023773m	PACid:18112440	8.65	3.511	0.000446	0.011
orange1.1g023845m	PACid:18130697	7.777	3.241	0.00119	0.024
orange1.1g023921m	PACid:18120386	10.712	4.074	4.62e-05	0.00151
orange1.1g023942m	PACid:18108260	5.414	4.002	6.28e-05	0.00198
orange1.1g023984m	PACid:18102388	2.748	5.146	2.66e-07	1.51e-05
orange1.1g024101m	PACid:18125431	2.352	3.153	0.00162	0.03
orange1.1g024111m	PACid:18094247	12.023	4.43	9.42e-06	0.000374
orange1.1g024148m	PACid:18130100	7.882	5.739	9.53e-09	6.69e-07
orange1.1g024198m	PACid:18137173	5.627	3.53	0.000415	0.0099
orange1.1g024385m	PACid:18101911	2.07	3.727	0.000194	0.00525
orange1.1g024420m	PACid:18124736	3.215	3.79	0.000151	0.00422
orange1.1g024431m	PACid:18099331	5.41	3.412	0.000645	0.014
orange1.1g024469m	PACid:18124905	9.955	3.887	0.000102	0.003
orange1.1g024477m	PACid:18102334	2.891	3.329	0.000871	0.018
orange1.1g024493m	PACid:18102335	2.883	3.076	0.0021	0.037
orange1.1g024625m	PACid:18126849	2.121	3.62	0.000295	0.00744
orange1.1g024706m	PACid:18104195	2.665	3.645	0.000267	0.00687
orange1.1g024783m	PACid:18091771	2.23	6.233	4.59e-10	3.74e-08
orange1.1g024817m	PACid:18091775	2.069	6.532	6.51e-11	5.8e-09
orange1.1g024854m	PACid:18136714	5.158	3.263	0.0011	0.022
orange1.1g024951m	PACid:18094457	5.317	4.109	3.97e-05	0.00132
orange1.1g025097m	PACid:18108962	14.04	8.178	2.22e-16	3.14e-14
orange1.1g025098m	PACid:18109831	3.571	3.223	0.00127	0.025
orange1.1g025100m	PACid:18129281	3.453	3.825	0.000131	0.00373
orange1.1g025114m	PACid:18091076	2.322	3.096	0.00196	0.035
orange1.1g025155m	PACid:18121796	2.604	7.21	5.59e-13	5.98e-11
orange1.1g025190m	PACid:18105653	5.021	7.138	9.47e-13	9.89e-11
orange1.1g025302m	PACid:18106286	2.062	4.78	1.75e-06	8.47e-05
orange1.1g025316m	PACid:18139640	2.48	4.793	1.64e-06	8.02e-05
orange1.1g025524m	PACid:18100912	9.919	3.871	0.000108	0.00317
orange1.1g025537m	PACid:18103926	4.311	2.955	0.00313	0.05
orange1.1g025552m	PACid:18092299	2.331	3.385	0.000712	0.015
orange1.1g025701m	PACid:18125729	8.57	3.474	0.000512	0.012
orange1.1g025709m	PACid:18122843	4.019	4.826	1.39e-06	6.87e-05
orange1.1g025727m	PACid:18105379	2.105	3.75	0.000177	0.00486
orange1.1g025770m	PACid:18110696	2.337	3.652	0.000261	0.00675
orange1.1g025810m	PACid:18137949	36.764	8.113	4.44e-16	6.12e-14
orange1.1g025842m	PACid:18105981	2.197	5.419	6.01e-08	3.79e-06
orange1.1g025959m	PACid:18134494	2.805	2.99	0.00279	0.046
orange1.1g026017m	PACid:18095038	2.055	4.06	4.9e-05	0.00159
orange1.1g026085m	PACid:18133636	7.697	3.203	0.00136	0.026
orange1.1g026212m	PACid:18118521	3.053	5.873	4.29e-09	3.16e-07
orange1.1g026214m	PACid:18133900	8.891	3.622	0.000293	0.00739
orange1.1g026411m	PACid:18107537	4.761	4.3	1.71e-05	0.000632
orange1.1g026437m	PACid:18103496	2.568	5.911	3.4e-09	2.54e-07
orange1.1g026440m	PACid:18101432	3.295	3.868	0.00011	0.00321
orange1.1g026471m	PACid:18127340	9.955	3.887	0.000102	0.003
orange1.1g026478m	PACid:18137084	2.596	3.835	0.000126	0.00361
orange1.1g026529m	PACid:18098313	5.158	3.263	0.0011	0.022
orange1.1g026545m	PACid:18122043	2.649	3.201	0.00137	0.026
orange1.1g026596m	PACid:18094539	5.843	3.646	0.000266	0.00686
orange1.1g026603m	PACid:18125845	2.241	3.203	0.00136	0.026
orange1.1g026632m	PACid:18104342	2.813	3.444	0.000573	0.013
orange1.1g026691m	PACid:18105699	5.365	5.354	8.61e-08	5.34e-06
orange1.1g026730m	PACid:18108246	13.331	4.726	2.29e-06	0.000107
orange1.1g026789m	PACid:18096568	3.452	3.8	0.000145	0.00407
orange1.1g026864m	PACid:18126850	5.41	5.91	3.43e-09	2.56e-07
orange1.1g026944m	PACid:18102009	8.166	3.727	0.000194	0.00525
orange1.1g027031m	PACid:18114002	2.036	5.012	5.4e-07	2.89e-05
orange1.1g027107m	PACid:18097062	6.851	7.197	6.16e-13	6.56e-11
orange1.1g027183m	PACid:18125432	5.338	4.13	3.63e-05	0.00123
orange1.1g027210m	PACid:18117922	2.468	3.455	0.00055	0.013
orange1.1g027262m	PACid:18138919	2.369	3.596	0.000324	0.00801
orange1.1g027281m	PACid:18132084	6.904	4.176	2.97e-05	0.00102
orange1.1g027335m	PACid:18132086	7.358	3.108	0.00188	0.034
orange1.1g027348m	PACid:18093966	11.239	4.047	5.2e-05	0.00168
orange1.1g027393m	PACid:18134574	3.444	3.457	0.000546	0.012
orange1.1g027449m	PACid:18098886	8.65	3.511	0.000446	0.011
orange1.1g027463m	PACid:18132762	8.891	3.622	0.000293	0.00739
orange1.1g027547m	PACid:18105493	2.232	6.117	9.54e-10	7.55e-08
orange1.1g027567m	PACid:18116674	6.348	4.785	1.71e-06	8.29e-05
orange1.1g027824m	PACid:18127485	2.763	3.405	0.000661	0.015
orange1.1g027880m	PACid:18135398	2.724	3.499	0.000468	0.011
orange1.1g027901m	PACid:18119709	26.733	7.511	5.88e-14	6.89e-12
orange1.1g027922m	PACid:18120562	2.189	5.04	4.65e-07	2.52e-05
orange1.1g027932m	PACid:18138798	3.339	3.957	7.58e-05	0.00232
orange1.1g028005m	PACid:18138975	2.707	7.943	2e-15	2.61e-13
orange1.1g028315m	PACid:18113777	5.819	3.222	0.00127	0.025
orange1.1g028361m	PACid:18132408	2.567	4.082	4.47e-05	0.00147
orange1.1g028363m	PACid:18120347	2.161	3.008	0.00263	0.044
orange1.1g028561m	PACid:18100186	6.925	2.964	0.00304	0.049
orange1.1g028634m	PACid:18101103	2.277	8.102	4.44e-16	6.12e-14
orange1.1g028694m	PACid:18104433	2.689	3.444	0.000573	0.013
orange1.1g028792m	PACid:18103381	2.392	3.859	0.000114	0.00331
orange1.1g028819m	PACid:18115012	9.63	7.593	3.13e-14	3.78e-12
orange1.1g028982m	PACid:18133120	3.868	3.5	0.000465	0.011
orange1.1g028987m	PACid:18103866	2.511	3.465	0.000529	0.012
orange1.1g029027m	PACid:18126851	3.522	4.513	6.39e-06	0.00027
orange1.1g029064m	PACid:18102642	2.886	3.772	0.000162	0.0045
orange1.1g029079m	PACid:18114179	2.641	2.961	0.00307	0.049
orange1.1g029087m	PACid:18108849	2.011	5.96	2.52e-09	1.91e-07
orange1.1g029121m	PACid:18127233	2.207	3.862	0.000113	0.00328
orange1.1g029202m	PACid:18116078	5.194	3.291	0.000998	0.02
orange1.1g029281m	PACid:18117570	3.452	3.102	0.00192	0.034
orange1.1g029382m	PACid:18101194	3.664	4.052	5.07e-05	0.00164
orange1.1g029397m	PACid:18132253	5.62	3.396	0.000684	0.015
orange1.1g029497m	PACid:18105657	2.855	8.039	8.88e-16	1.19e-13
orange1.1g029522m	PACid:18101104	2.775	4.933	8.08e-07	4.19e-05
orange1.1g029530m	PACid:18094150	2.311	6.134	8.58e-10	6.82e-08
orange1.1g029564m	PACid:18103870	7.358	3.108	0.00188	0.034
orange1.1g029574m	PACid:18109807	10.821	4.119	3.8e-05	0.00128
orange1.1g029611m	PACid:18091779	2.058	7.922	2.44e-15	3.17e-13
orange1.1g029668m	PACid:18122840	3.679	4.076	4.59e-05	0.0015
orange1.1g029832m	PACid:18129883	3.67	3.317	0.00091	0.019
orange1.1g029848m	PACid:18118544	2.274	4.963	6.94e-07	3.65e-05
orange1.1g029885m	PACid:18112754	3.153	3.705	0.000211	0.00566
orange1.1g029899m	PACid:18115031	2.501	3.12	0.00181	0.033
orange1.1g029942m	PACid:18098101	3.096	3.082	0.00205	0.036
orange1.1g030011m	PACid:18125971	2.326	3.373	0.000744	0.016
orange1.1g030168m	PACid:18117571	3.14	4.204	2.63e-05	0.000923
orange1.1g030207m	PACid:18091718	4.21	7.061	1.65e-12	1.7e-10
orange1.1g030283m	PACid:18119969	2.289	4.085	4.41e-05	0.00145
orange1.1g030385m	PACid:18135080	5.755	3.628	0.000286	0.00726
orange1.1g030547m	PACid:18129420	8.811	5.07	3.98e-07	2.19e-05
orange1.1g030617m	PACid:18101713	2.39	4.32	1.56e-05	0.000582
orange1.1g030622m	PACid:18101712	2.458	3.051	0.00228	0.039
orange1.1g030668m	PACid:18137501	4.069	4.129	3.64e-05	0.00123
orange1.1g030669m	PACid:18116248	3.787	3.431	0.000601	0.013
orange1.1g030695m	PACid:18101960	2.857	3.508	0.000451	0.011
orange1.1g030793m	PACid:18135401	4.415	4.476	7.62e-06	0.000313
orange1.1g030839m	PACid:18100410	12.985	4.658	3.19e-06	0.000145
orange1.1g030851m	PACid:18103434	2.134	3.079	0.00208	0.037
orange1.1g031015m	PACid:18100986	3.266	4.837	1.32e-06	6.56e-05
orange1.1g031140m	PACid:18123583	4.128	3.268	0.00108	0.022
orange1.1g031168m	PACid:18109417	2.886	5.027	4.99e-07	2.69e-05
orange1.1g031221m	PACid:18093961	8.224	3.383	0.000717	0.016
orange1.1g031226m	PACid:18133985	3.783	5.052	4.38e-07	2.39e-05
orange1.1g031385m	PACid:18136030	2.693	3.452	0.000557	0.013
orange1.1g031413m	PACid:18103913	2.25	3.327	0.000877	0.018
orange1.1g031416m	PACid:18137341	9.443	3.731	0.000191	0.00518
orange1.1g031435m	PACid:18103914	2.597	5.021	5.13e-07	2.76e-05
orange1.1g031436m	PACid:18117020	7.145	3.073	0.00212	0.037
orange1.1g031494m	PACid:18127656	3.941	4.527	5.98e-06	0.000253
orange1.1g031525m	PACid:18127653	2.9	4.001	6.31e-05	0.00199
orange1.1g031536m	PACid:18127652	3.563	4.122	3.75e-05	0.00126
orange1.1g031539m	PACid:18127657	2.139	3.383	0.000716	0.016
orange1.1g031541m	PACid:18127655	2.754	3.93	8.5e-05	0.00256
orange1.1g031542m	PACid:18127654	2.467	3.226	0.00125	0.025
orange1.1g031611m	PACid:18116106	3.121	5.868	4.42e-09	3.24e-07
orange1.1g031614m	PACid:18096817	3.073	3.54	0.000401	0.00965
orange1.1g031648m	PACid:18123482	2.562	5.379	7.49e-08	4.68e-06
orange1.1g031720m	PACid:18138799	4.869	4.39	1.13e-05	0.00044
orange1.1g031740m	PACid:18092933	16.2	6.646	3.01e-11	2.78e-09
orange1.1g031751m	PACid:18103916	3.923	5.733	9.84e-09	6.88e-07
orange1.1g031758m	PACid:18103915	2.288	4.472	7.75e-06	0.000317
orange1.1g031792m	PACid:18118735	4.463	3.289	0.00101	0.021
orange1.1g031862m	PACid:18139296	2.509	3.786	0.000153	0.00428
orange1.1g031931m	PACid:18107633	3.966	6.433	1.26e-10	1.07e-08
orange1.1g032085m	PACid:18098561	2.183	4.068	4.74e-05	0.00155
orange1.1g032151m	PACid:18096672	4.238	6.08	1.2e-09	9.44e-08
orange1.1g032186m	PACid:18103919	2.007	3.037	0.00239	0.041
orange1.1g032199m	PACid:18091483	4.025	3.164	0.00156	0.029
orange1.1g032244m	PACid:18134913	2.069	3.113	0.00185	0.034
orange1.1g032264m	PACid:18117321	6.234	4.766	1.88e-06	9.02e-05
orange1.1g032404m	PACid:18097564	3.065	3.823	0.000132	0.00374
orange1.1g032417m	PACid:18134221	3.102	3.364	0.000768	0.017
orange1.1g032429m	PACid:18095679	2.48	3.557	0.000375	0.0091
orange1.1g032555m	PACid:18134267	9.955	3.887	0.000102	0.003
orange1.1g032673m	PACid:18128697	7.168	5.262	1.43e-07	8.47e-06
orange1.1g032744m	PACid:18106397	6.825	7.164	7.83e-13	8.27e-11
orange1.1g032847m	PACid:18121860	5.194	4.654	3.25e-06	0.000147
orange1.1g033192m	PACid:18124528	6.06	7.033	2.02e-12	2.06e-10
orange1.1g033245m	PACid:18104731	3.333	2.98	0.00289	0.047
orange1.1g033273m	PACid:18128434	10.793	5.136	2.81e-07	1.59e-05
orange1.1g033337m	PACid:18093685	8.018	3.356	0.00079	0.017
orange1.1g033404m	PACid:18134399	12.86	4.676	2.93e-06	0.000134
orange1.1g033492m	PACid:18112270	5.29	7.096	1.28e-12	1.33e-10
orange1.1g033634m	PACid:18130909	3.432	3.077	0.00209	0.037
orange1.1g033699m	PACid:18124403	9.089	3.642	0.000271	0.00694
orange1.1g034253m	PACid:18132471	8.57	3.474	0.000512	0.012
orange1.1g035501m	PACid:18092452	3.084	6.997	2.61e-12	2.64e-10
orange1.1g035696m	PACid:18125878	3.054	3.642	0.000271	0.00694
orange1.1g035701m	PACid:18099282	2.222	3.379	0.000728	0.016
orange1.1g035712m	PACid:18104373	7.541	3.198	0.00139	0.027
orange1.1g035786m	PACid:18091969	2.322	4.563	5.04e-06	0.000217
orange1.1g035862m	PACid:18103379	2.549	3.22	0.00128	0.025
orange1.1g035870m	PACid:18108741	4.18	3.285	0.00102	0.021
orange1.1g035893m	PACid:18120697	3.03	3.27	0.00107	0.022
orange1.1g036173m	PACid:18092918	3.679	3.328	0.000875	0.018
orange1.1g036610m	PACid:18105061	3.106	5.672	1.42e-08	9.66e-07
orange1.1g036810m	PACid:18103067	2.432	4.581	4.64e-06	0.000202
orange1.1g036982m	PACid:18104492	3.758	7.982	1.55e-15	2.04e-13
orange1.1g037224m	PACid:18117666	3.554	4.786	1.7e-06	8.27e-05
orange1.1g037358m	PACid:18094135	12.119	4.449	8.62e-06	0.000348
orange1.1g037525m	PACid:18123811	4.22	3.831	0.000128	0.00365
orange1.1g037526m	PACid:18103639	4.545	5.041	4.64e-07	2.52e-05
orange1.1g037583m	PACid:18097401	2.127	3.146	0.00166	0.031
orange1.1g037631m	PACid:18102806	2.106	4.314	1.61e-05	0.000597
orange1.1g038124m	PACid:18092179	2.863	4.49	7.14e-06	0.000297
orange1.1g038217m	PACid:18112690	2.361	4.489	7.15e-06	0.000297
orange1.1g038256m	PACid:18113946	5.771	4.418	9.94e-06	0.000391
orange1.1g038418m	PACid:18110484	4.464	5.448	5.11e-08	3.26e-06
orange1.1g038511m	PACid:18093034	4.631	6.625	3.48e-11	3.18e-09
orange1.1g038669m	PACid:18107417	2.34	5.343	9.14e-08	5.64e-06
orange1.1g038763m	PACid:18139609	3.373	3.7	0.000216	0.00575
orange1.1g039197m	PACid:18139768	4.026	5.414	6.18e-08	3.9e-06
orange1.1g039269m	PACid:18134427	2.804	4.196	2.71e-05	0.000948
orange1.1g039554m	PACid:18116714	5.194	4.031	5.56e-05	0.00178
orange1.1g039571m	PACid:18127638	2.64	3.106	0.0019	0.034
orange1.1g039943m	PACid:18096872	12.256	3.581	0.000343	0.00844
orange1.1g040120m	PACid:18101757	4.328	5.554	2.8e-08	1.85e-06
orange1.1g040128m	PACid:18116246	3.03	2.985	0.00283	0.046
orange1.1g040285m	PACid:18120436	2.212	4.809	1.52e-06	7.44e-05
orange1.1g040373m	PACid:18094895	2.605	7.86	3.78e-15	4.85e-13
orange1.1g040402m	PACid:18105853	3.992	5.434	5.5e-08	3.5e-06
orange1.1g040468m	PACid:18097745	2.616	3.138	0.0017	0.031
orange1.1g040584m	PACid:18117106	2.7	3.669	0.000244	0.00636
orange1.1g040655m	PACid:18100119	3.549	3.579	0.000345	0.00848
orange1.1g040775m	PACid:18122902	6.668	4.107	4.01e-05	0.00134
orange1.1g041010m	PACid:18094079	2.328	3.974	7.07e-05	0.00219
orange1.1g041033m	PACid:18119142	2.038	4.126	3.69e-05	0.00125
orange1.1g041237m	PACid:18100160	4.743	4.312	1.62e-05	0.000601
orange1.1g041429m	PACid:18136430	2.108	3.529	0.000417	0.00994
orange1.1g041671m	PACid:18139798	4.977	3.167	0.00154	0.029
orange1.1g041775m	PACid:18116103	3.409	6.124	9.15e-10	7.26e-08
orange1.1g041853m	PACid:18103622	2.219	5.473	4.42e-08	2.84e-06
orange1.1g042048m	PACid:18127074	2.423	3.583	0.00034	0.00838
orange1.1g042064m	PACid:18095537	6.925	2.964	0.00304	0.049
orange1.1g042725m	PACid:18100778	8.258	5.994	2.05e-09	1.57e-07
orange1.1g042783m	PACid:18111038	7.978	4.719	2.37e-06	0.00011
orange1.1g043104m	PACid:18114787	2.149	4.455	8.38e-06	0.000341
orange1.1g043149m	PACid:18105587	2.69	3.285	0.00102	0.021
orange1.1g043296m	PACid:18093070	4.22	3.831	0.000128	0.00365
orange1.1g043317m	PACid:18133941	2.699	4.757	1.97e-06	9.39e-05
orange1.1g043471m	PACid:18133984	3.847	5.232	1.67e-07	9.85e-06
orange1.1g043544m	PACid:18101739	2.164	3.016	0.00256	0.043
orange1.1g043696m	PACid:18091345	2.197	4.371	1.24e-05	0.000474
orange1.1g043866m	PACid:18129879	12.985	4.658	3.19e-06	0.000145
orange1.1g044635m	PACid:18095137	2.228	5.518	3.43e-08	2.24e-06
orange1.1g044728m	PACid:18101437	3.969	3.623	0.000291	0.00738
orange1.1g044919m	PACid:18119601	5.158	4.614	3.95e-06	0.000175
orange1.1g044932m	PACid:18092013	2.883	3.076	0.0021	0.037
orange1.1g045016m	PACid:18116038	2.06	3.611	0.000305	0.0076
orange1.1g045353m	PACid:18126806	2.293	3.274	0.00106	0.022
orange1.1g045448m	PACid:18105762	3.084	6.029	1.65e-09	1.28e-07
orange1.1g045622m	PACid:18121678	7.364	3.312	0.000928	0.019
orange1.1g045866m	PACid:18118869	2.048	4.885	1.03e-06	5.23e-05
orange1.1g046118m	PACid:18099869	5.161	4.283	1.84e-05	0.000676
orange1.1g046128m	PACid:18100232	16.015	5.331	9.75e-08	5.97e-06
orange1.1g046307m	PACid:18135307	3.787	3.431	0.000601	0.013
orange1.1g046382m	PACid:18124059	2.236	3.631	0.000282	0.00719
orange1.1g046582m	PACid:18093007	2.786	3.607	0.00031	0.00772
orange1.1g046667m	PACid:18113798	3.452	5.374	7.72e-08	4.82e-06
orange1.1g046700m	PACid:18100146	2.191	3.414	0.000641	0.014
orange1.1g046833m	PACid:18128378	2.867	3.528	0.000418	0.00994
orange1.1g047012m	PACid:18122383	2.452	3.049	0.0023	0.039
orange1.1g047028m	PACid:18128882	12.256	3.581	0.000343	0.00844
orange1.1g047081m	PACid:18128957	4.04	3.176	0.00149	0.028
orange1.1g047127m	PACid:18093242	8.173	3.359	0.000781	0.017
orange1.1g047414m	PACid:18103829	2.669	3.938	8.2e-05	0.00249
orange1.1g047440m	PACid:18120457	2.518	6.144	8.04e-10	6.39e-08
orange1.1g047844m	PACid:18103203	4.644	2.991	0.00278	0.046
orange1.1g048038m	PACid:18120018	2.475	8.201	2.22e-16	3.14e-14
orange1.1g048199m	PACid:18106626	2.548	3.159	0.00158	0.029
orange1.1g048255m	PACid:18137213	3.862	3.192	0.00141	0.027
orange1.1g048269m	PACid:18121704	4.306	3.933	8.39e-05	0.00253
orange1.1g048400m	PACid:18101007	2.886	6.16	7.29e-10	5.83e-08
orange1.1g048462m	PACid:18098441	3.19	3.17	0.00152	0.029
orange1.1g048490m	PACid:18114177	4.571	5.163	2.43e-07	1.39e-05
orange1.1g048713m	PACid:18138195	3.096	3.647	0.000265	0.00685
orange1.1g048740m	PACid:18139554	16.03	4.235	2.28e-05	0.000817
orange1.1g048753m	PACid:18138070	2.29	4.48	7.47e-06	0.000308
orange1.1g048793m	PACid:18093952	3.354	3.007	0.00264	0.044
orange1.1g048800m	PACid:18094479	2.259	3.262	0.00111	0.022
orange1.1g048815m	PACid:18115079	4.326	3.957	7.59e-05	0.00232
orange1.1g048833m	PACid:18113708	3.889	3.525	0.000424	0.01
