# Supplementary material for: Rootstock-induced molecular responses associated with drought tolerance in sweet orange as revealed by RNA-Seq
Source: BMC Genomics. 2019 Feb 6;20:110. doi: 10.1186/s12864-019-5481-z (PMC6364419; doi:10.1186/s12864-019-5481-z)
Supplement: Supplementary file 3 — Table S2–2. Differentially expressed genes that were downregulated in leaves of drought-stressed sweet orange (Citrus sinensis) grafted on ‘Rangpur’ lime. (XLSX 50 kb) [file 12864_2019_5481_MOESM3_ESM.xlsx]

## Sheet: Downregulation
Table S2-2. Differentially expressed genes that were downregulated in leaves of drought-stressed sweet orange (Citrus sinensis) grafted on 'Rangpur' lime
Feature ID		Baggerley's test: cravo_estressado vs cravo_controle original values - Weighted proportions fold change	Baggerley's test: cravo_estressado vs cravo_controle original values - Test statistic	Baggerley's test: cravo_estressado vs cravo_controle original values - P-value	Baggerley's test: cravo_estressado vs cravo_controle original values - FDR p-value correction
orange1.1g000014m	PACid:18107987	-2.453	-6.645	3.04e-11	2.8e-09
orange1.1g000122m	PACid:18108585	-2.68	-3.132	0.00173	0.032
orange1.1g000523m	PACid:18119846	-2.704	-9.821	9.14e-23	1.55e-20
orange1.1g000628m	PACid:18101036	-2.749	-6.947	3.73e-12	3.7e-10
orange1.1g000646m	PACid:18106934	-4.283	-6.029	1.65e-09	1.28e-07
orange1.1g000684m	PACid:18119783	-3.508	-3.503	0.000461	0.011
orange1.1g000693m	PACid:18106935	-4.656	-4.965	6.89e-07	3.62e-05
orange1.1g000753m	PACid:18101037	-2.444	-5.711	1.12e-08	7.78e-07
orange1.1g000767m	PACid:18092680	-4.804	-4.158	3.21e-05	0.0011
orange1.1g001106m	PACid:18109310	-3.543	-4.595	4.32e-06	0.00019
orange1.1g001208m	PACid:18100147	-2.498	-3.501	0.000463	0.011
orange1.1g001442m	PACid:18110155	-3.466	-4.347	1.38e-05	0.00052
orange1.1g001465m	PACid:18101028	-2.965	-3.754	0.000174	0.00479
orange1.1g001494m	PACid:18116420	-4.488	-7.354	1.93e-13	2.18e-11
orange1.1g001518m	PACid:18135026	-4.193	-3.457	0.000546	0.012
orange1.1g001537m	PACid:18121670	-2.164	-5.975	2.31e-09	1.75e-07
orange1.1g001539m	PACid:18121671	-2.096	-4.815	1.47e-06	7.22e-05
orange1.1g001579m	PACid:18096523	-2.22	-6.594	4.29e-11	3.9e-09
orange1.1g001710m	PACid:18109996	-4.461	-6.289	3.19e-10	2.64e-08
orange1.1g001990m	PACid:18096527	-2.061	-4.389	1.14e-05	0.000441
orange1.1g002022m	PACid:18092304	-2.234	-3.074	0.00211	0.037
orange1.1g002055m	PACid:18116783	-2.798	-5.328	9.94e-08	6.07e-06
orange1.1g002123m	PACid:18133877	-2.718	-4.548	5.43e-06	0.000233
orange1.1g002137m	PACid:18110517	-3.76	-3.67	0.000243	0.00633
orange1.1g002140m	PACid:18110518	-2.985	-3.228	0.00125	0.024
orange1.1g002168m	PACid:18117156	-3.435	-4.48	7.45e-06	0.000307
orange1.1g002170m	PACid:18133855	-3.467	-3.071	0.00214	0.037
orange1.1g002208m	PACid:18105400	-2.679	-3.857	0.000115	0.00334
orange1.1g002350m	PACid:18094643	-2.913	-6.6	4.11e-11	3.75e-09
orange1.1g002530m	PACid:18116314	-2.823	-3.181	0.00147	0.028
orange1.1g002557m	PACid:18108845	-2.432	-4.853	1.22e-06	6.09e-05
orange1.1g002562m	PACid:18138739	-3.04	-4.44	9.01e-06	0.000362
orange1.1g002679m	PACid:18100862	-2.653	-3.085	0.00204	0.036
orange1.1g002833m	PACid:18101039	-2.858	-3.302	0.000959	0.02
orange1.1g002869m	PACid:18137750	-2.913	-3.3	0.000967	0.02
orange1.1g003082m	PACid:18132043	-2.041	-4.42	9.86e-06	0.000389
orange1.1g003142m	PACid:18130122	-2.97	-3.768	0.000165	0.00457
orange1.1g003172m	PACid:18132539	-2.733	-5.899	3.66e-09	2.72e-07
orange1.1g003184m	PACid:18110520	-2.854	-3.264	0.0011	0.022
orange1.1g003199m	PACid:18139746	-3.631	-6.425	1.32e-10	1.12e-08
orange1.1g003219m	PACid:18137751	-2.084	-3.384	0.000716	0.016
orange1.1g003230m	PACid:18101085	-2.702	-3.053	0.00226	0.039
orange1.1g003249m	PACid:18093129	-2.387	-2.977	0.00291	0.047
orange1.1g003378m	PACid:18104697	-2.156	-3.172	0.00152	0.029
orange1.1g003389m	PACid:18101040	-5.068	-4.685	2.8e-06	0.000129
orange1.1g003403m	PACid:18119529	-23.104	-4.239	2.24e-05	0.000806
orange1.1g003432m	PACid:18136320	-2.31	-3.079	0.00207	0.037
orange1.1g003515m	PACid:18124673	-2.046	-3.079	0.00207	0.037
orange1.1g003543m	PACid:18108937	-2.148	-4.08	4.51e-05	0.00148
orange1.1g003580m	PACid:18097621	-5.289	-9.764	1.61e-22	2.7e-20
orange1.1g003592m	PACid:18097622	-2.772	-3.568	0.00036	0.00878
orange1.1g003645m	PACid:18118685	-2.856	-3.535	0.000407	0.00978
orange1.1g003683m	PACid:18110968	-2.772	-4.369	1.25e-05	0.000478
orange1.1g003688m	PACid:18102011	-3.467	-3.071	0.00214	0.037
orange1.1g003694m	PACid:18116372	-2.971	-3.22	0.00128	0.025
orange1.1g004047m	PACid:18112555	-5.862	-3.578	0.000347	0.00852
orange1.1g004077m	PACid:18112556	-4.177	-3.31	0.000932	0.019
orange1.1g004084m	PACid:18132279	-2.74	-4.779	1.76e-06	8.5e-05
orange1.1g004106m	PACid:18112709	-4.265	-4.837	1.32e-06	6.56e-05
orange1.1g004113m	PACid:18091420	-25.414	-3.159	0.00158	0.029
orange1.1g004219m	PACid:18123876	-4.69	-3.009	0.00262	0.044
orange1.1g004225m	PACid:18117807	-2.36	-4.564	5.01e-06	0.000216
orange1.1g004226m	PACid:18091099	-2.653	-3.216	0.0013	0.025
orange1.1g004261m	PACid:18125877	-43.898	-4.239	2.25e-05	0.000806
orange1.1g004301m	PACid:18124583	-2.34	-4.647	3.37e-06	0.000152
orange1.1g004309m	PACid:18091247	-2.045	-4.993	5.94e-07	3.16e-05
orange1.1g004354m	PACid:18107076	-2.632	-3.301	0.000965	0.02
orange1.1g004392m	PACid:18123652	-2.074	-4.184	2.86e-05	0.00099
orange1.1g004576m	PACid:18120167	-2.039	-3.104	0.00191	0.034
orange1.1g004606m	PACid:18121672	-2.147	-4.333	1.47e-05	0.000552
orange1.1g004615m	PACid:18110588	-2.885	-4.024	5.71e-05	0.00182
orange1.1g004692m	PACid:18106377	-4.088	-3.445	0.000571	0.013
orange1.1g004845m	PACid:18114050	-6.76	-7.151	8.62e-13	9.07e-11
orange1.1g004970m	PACid:18137220	-2.483	-14.776	2.12e-49	4.6e-47
orange1.1g004999m	PACid:18115387	-2.709	-4.83	1.36e-06	6.76e-05
orange1.1g005021m	PACid:18137221	-2.826	-6.217	5.08e-10	4.11e-08
orange1.1g005040m	PACid:18121081	-10.28	-4.906	9.29e-07	4.76e-05
orange1.1g005110m	PACid:18110834	-2.604	-4.497	6.89e-06	0.000287
orange1.1g005155m	PACid:18107443	-2.764	-2.966	0.00302	0.049
orange1.1g005182m	PACid:18123878	-8.272	-3.925	8.68e-05	0.00261
orange1.1g005237m	PACid:18137278	-2.422	-5.044	4.56e-07	2.48e-05
orange1.1g005334m	PACid:18108372	-4.029	-5.303	1.14e-07	6.9e-06
orange1.1g005360m	PACid:18125475	-2.905	-8.867	7.52e-19	1.16e-16
orange1.1g005370m	PACid:18125472	-2.153	-3.129	0.00176	0.032
orange1.1g005469m	PACid:18130653	-4.274	-4.44	8.98e-06	0.000361
orange1.1g005474m	PACid:18112419	-2.074	-5.832	5.47e-09	3.95e-07
orange1.1g005543m	PACid:18124100	-2.65	-8.832	1.03e-18	1.58e-16
orange1.1g005624m	PACid:18110806	-2.597	-3.4	0.000673	0.015
orange1.1g005707m	PACid:18116636	-2.154	-8.108	5.17e-16	7.1e-14
orange1.1g005830m	PACid:18109156	-2.019	-3.967	7.29e-05	0.00224
orange1.1g005848m	PACid:18123654	-2.129	-3.493	0.000477	0.011
orange1.1g005979m	PACid:18124134	-3.565	-3.726	0.000194	0.00526
orange1.1g006085m	PACid:18105638	-13.132	-10.121	4.45e-24	7.66e-22
orange1.1g006119m	PACid:18097623	-4.724	-5.425	5.79e-08	3.67e-06
orange1.1g006150m	PACid:18107585	-2.721	-4.277	1.89e-05	0.000693
orange1.1g006230m	PACid:18118506	-2.105	-3.061	0.0022	0.038
orange1.1g006317m	PACid:18131650	-3.389	-6.962	3.35e-12	3.34e-10
orange1.1g006448m	PACid:18132362	-2.161	-4.928	8.31e-07	4.29e-05
orange1.1g006496m	PACid:18135422	-11.067	-5.163	2.43e-07	1.38e-05
orange1.1g006639m	PACid:18119403	-3.725	-9.323	1.14e-20	1.84e-18
orange1.1g006889m	PACid:18109571	-12.707	-3.005	0.00266	0.044
orange1.1g006970m	PACid:18105639	-7.484	-3.67	0.000243	0.00634
orange1.1g006986m	PACid:18125005	-3.666	-4.301	1.7e-05	0.000629
orange1.1g007089m	PACid:18109572	-14.818	-4.113	3.91e-05	0.00131
orange1.1g007159m	PACid:18137420	-2.984	-3.46	0.000541	0.012
orange1.1g007242m	PACid:18134064	-7.709	-5.426	5.77e-08	3.66e-06
orange1.1g007300m	PACid:18136546	-5.049	-8.361	6.24e-17	9.14e-15
orange1.1g007566m	PACid:18128723	-2.58	-4.639	3.5e-06	0.000157
orange1.1g007605m	PACid:18102406	-3.717	-5.103	3.35e-07	1.86e-05
orange1.1g007610m	PACid:18120055	-2.431	-4.203	2.64e-05	0.000924
orange1.1g007643m	PACid:18110068	-2.137	-13.729	6.82e-43	1.41e-40
orange1.1g007647m	PACid:18119404	-3.514	-10.76	5.32e-27	9.59e-25
orange1.1g007698m	PACid:18121554	-2.193	-4.482	7.41e-06	0.000306
orange1.1g007703m	PACid:18116570	-2.475	-3.689	0.000225	0.00594
orange1.1g007794m	PACid:18134065	-31.248	-10.486	1e-25	1.76e-23
orange1.1g007880m	PACid:18130654	-2.774	-3.402	0.000669	0.015
orange1.1g007912m	PACid:18136092	-2.102	-6.443	1.17e-10	1.01e-08
orange1.1g008060m	PACid:18114890	-2.192	-12.266	1.39e-34	2.65e-32
orange1.1g008106m	PACid:18118678	-5.039	-3.443	0.000576	0.013
orange1.1g008148m	PACid:18126323	-9.453	-3.028	0.00247	0.042
orange1.1g008153m	PACid:18115164	-3.075	-4.933	8.08e-07	4.19e-05
orange1.1g008202m	PACid:18124101	-3.012	-5.337	9.46e-08	5.82e-06
orange1.1g008606m	PACid:18123723	-5.039	-3.443	0.000576	0.013
orange1.1g008648m	PACid:18130882	-5.134	-3.626	0.000288	0.00731
orange1.1g008700m	PACid:18126167	-4.829	-3.772	0.000162	0.0045
orange1.1g008760m	PACid:18112009	-2.496	-3.592	0.000329	0.00812
orange1.1g008778m	PACid:18099497	-14.754	-13.778	3.5e-43	7.23e-41
orange1.1g008797m	PACid:18112110	-2.262	-3.505	0.000457	0.011
orange1.1g008823m	PACid:18126540	-3.572	-3.481	0.0005	0.012
orange1.1g009014m	PACid:18118490	-3.315	-3.289	0.00101	0.021
orange1.1g009261m	PACid:18110062	-3.043	-7.996	1.28e-15	1.7e-13
orange1.1g009362m	PACid:18092430	-2.104	-4.827	1.39e-06	6.86e-05
orange1.1g009368m	PACid:18111602	-3.223	-3.65	0.000262	0.00678
orange1.1g009418m	PACid:18125933	-4.045	-3.647	0.000266	0.00685
orange1.1g009492m	PACid:18128785	-3.191	-4.162	3.16e-05	0.00108
orange1.1g009524m	PACid:18114138	-2.554	-4.904	9.4e-07	4.8e-05
orange1.1g009574m	PACid:18095206	-4.183	-6.262	3.81e-10	3.12e-08
orange1.1g009682m	PACid:18125935	-11.369	-8.155	3.51e-16	4.92e-14
orange1.1g009694m	PACid:18096081	-4.742	-6.672	2.53e-11	2.35e-09
orange1.1g009724m	PACid:18112010	-2.242	-4.121	3.77e-05	0.00127
orange1.1g009835m	PACid:18104783	-2.734	-3.996	6.44e-05	0.00202
orange1.1g009956m	PACid:18125707	-23.104	-2.997	0.00272	0.045
orange1.1g009971m	PACid:18126970	-4.414	-8.351	6.76e-17	9.88e-15
orange1.1g010049m	PACid:18093544	-4.765	-4.346	1.39e-05	0.000522
orange1.1g010114m	PACid:18128464	-3.235	-2.973	0.00295	0.048
orange1.1g010131m	PACid:18101462	-3.288	-3.378	0.00073	0.016
orange1.1g010144m	PACid:18095590	-2.328	-6.108	1.01e-09	7.94e-08
orange1.1g010190m	PACid:18120563	-2.211	-4.101	4.12e-05	0.00137
orange1.1g010194m	PACid:18120564	-2.104	-3.467	0.000526	0.012
orange1.1g010228m	PACid:18118615	-2.46	-4.957	7.16e-07	3.75e-05
orange1.1g010359m	PACid:18101074	-2.959	-12.478	9.86e-36	1.91e-33
orange1.1g010381m	PACid:18123499	-2.918	-3.005	0.00265	0.044
orange1.1g010392m	PACid:18103254	-3.142	-5.271	1.36e-07	8.1e-06
orange1.1g010547m	PACid:18114677	-6.302	-3.253	0.00114	0.023
orange1.1g010554m	PACid:18113063	-2.735	-3.851	0.000117	0.00339
orange1.1g010589m	PACid:18100827	-3.082	-7.378	1.61e-13	1.83e-11
orange1.1g010596m	PACid:18134066	-4.49	-4.133	3.59e-05	0.00122
orange1.1g010597m	PACid:18132364	-3.196	-4.612	3.99e-06	0.000176
orange1.1g010614m	PACid:18101431	-2.268	-5.979	2.24e-09	1.71e-07
orange1.1g010663m	PACid:18097934	-2.616	-4.432	9.34e-06	0.000372
orange1.1g010687m	PACid:18134486	-2.772	-3.257	0.00113	0.023
orange1.1g010729m	PACid:18122688	-2.397	-8.026	1.01e-15	1.35e-13
orange1.1g010736m	PACid:18115635	-18.483	-3.74	0.000184	0.00501
orange1.1g010752m	PACid:18136551	-3.262	-3.192	0.00141	0.027
orange1.1g010772m	PACid:18132202	-2.036	-3.333	0.00086	0.018
orange1.1g010791m	PACid:18126245	-2.66	-3.134	0.00173	0.032
orange1.1g010814m	PACid:18117333	-6.565	-4.102	4.09e-05	0.00136
orange1.1g010827m	PACid:18134070	-2.599	-2.96	0.00308	0.05
orange1.1g010922m	PACid:18113065	-5.42	-5.384	7.28e-08	4.56e-06
orange1.1g011028m	PACid:18098275	-5.598	-3.543	0.000396	0.00953
orange1.1g011090m	PACid:18097624	-2.82	-3.626	0.000287	0.0073
orange1.1g011149m	PACid:18130012	-2.484	-3.328	0.000874	0.018
orange1.1g011170m	PACid:18127824	-4.527	-5.053	4.35e-07	2.37e-05
orange1.1g011204m	PACid:18113743	-77.398	-8.057	7.8e-16	1.05e-13
orange1.1g011381m	PACid:18119660	-3.198	-4.388	1.14e-05	0.000443
orange1.1g011392m	PACid:18097926	-2.83	-7.57	3.73e-14	4.45e-12
orange1.1g011489m	PACid:18125936	-3.878	-3.147	0.00165	0.031
orange1.1g011514m	PACid:18099363	-2.537	-5.341	9.24e-08	5.69e-06
orange1.1g011600m	PACid:18109314	-2.671	-3.935	8.32e-05	0.00252
orange1.1g011700m	PACid:18122923	-2.228	-4.803	1.57e-06	7.66e-05
orange1.1g011766m	PACid:18102515	-2.246	-5.206	1.93e-07	1.13e-05
orange1.1g012004m	PACid:18132410	-2.344	-7.581	3.43e-14	4.11e-12
orange1.1g012012m	PACid:18130656	-2.838	-3.452	0.000557	0.013
orange1.1g012013m	PACid:18132978	-3.797	-3.036	0.0024	0.041
orange1.1g012037m	PACid:18100207	-3.239	-4.507	6.58e-06	0.000276
orange1.1g012062m	PACid:18128297	-2.503	-3.463	0.000535	0.012
orange1.1g012065m	PACid:18103834	-3.548	-4.446	8.75e-06	0.000353
orange1.1g012154m	PACid:18097342	-2.124	-5.15	2.6e-07	1.48e-05
orange1.1g012205m	PACid:18107581	-2.545	-6.919	4.54e-12	4.43e-10
orange1.1g012266m	PACid:18138572	-2.86	-3.091	0.002	0.035
orange1.1g012303m	PACid:18132313	-4.647	-3.908	9.33e-05	0.00279
orange1.1g012308m	PACid:18137466	-13.862	-3.165	0.00155	0.029
orange1.1g012415m	PACid:18112884	-5.304	-4.939	7.84e-07	4.08e-05
orange1.1g012424m	PACid:18112883	-4.065	-4.531	5.87e-06	0.00025
orange1.1g012452m	PACid:18112885	-5.548	-5.76	8.4e-09	5.94e-07
orange1.1g012488m	PACid:18130425	-2.298	-8.886	6.37e-19	9.9e-17
orange1.1g012667m	PACid:18134067	-6.324	-4.045	5.22e-05	0.00168
orange1.1g012819m	PACid:18125510	-3.342	-5.24	1.61e-07	9.47e-06
orange1.1g012820m	PACid:18111554	-13.238	-2.974	0.00294	0.048
orange1.1g012831m	PACid:18099970	-3.69	-3.068	0.00216	0.038
orange1.1g012940m	PACid:18091293	-2.07	-15.688	1.86e-55	4.1e-53
orange1.1g012947m	PACid:18135186	-2.216	-3.441	0.000579	0.013
orange1.1g012974m	PACid:18097262	-4.125	-8.642	5.53e-18	8.35e-16
orange1.1g013011m	PACid:18137037	-3.903	-10.54	5.69e-26	1.01e-23
orange1.1g013050m	PACid:18114678	-7.753	-4.155	3.25e-05	0.00111
orange1.1g013061m	PACid:18121291	-2.554	-3.646	0.000266	0.00686
orange1.1g013062m	PACid:18129149	-4.088	-10.069	7.56e-24	1.29e-21
orange1.1g013284m	PACid:18094169	-2.888	-3.339	0.00084	0.018
orange1.1g013416m	PACid:18138080	-6.769	-4.961	7.01e-07	3.68e-05
orange1.1g013478m	PACid:18106300	-2.258	-14.29	2.55e-46	5.45e-44
orange1.1g013492m	PACid:18127393	-2.901	-7.9	2.79e-15	3.6e-13
orange1.1g013730m	PACid:18122992	-2.278	-6.305	2.88e-10	2.4e-08
orange1.1g013734m	PACid:18114996	-3.309	-5.323	1.02e-07	6.21e-06
orange1.1g013795m	PACid:18118378	-7.09	-3.536	0.000407	0.00977
orange1.1g013804m	PACid:18122816	-2.157	-8.017	1.09e-15	1.45e-13
orange1.1g013845m	PACid:18101311	-3.052	-4.895	9.84e-07	5.01e-05
orange1.1g013861m	PACid:18107598	-2.189	-3.233	0.00123	0.024
orange1.1g013866m	PACid:18122342	-2.316	-4.066	4.78e-05	0.00156
orange1.1g014234m	PACid:18107601	-3.162	-3.27	0.00108	0.022
orange1.1g014438m	PACid:18097134	-2.569	-3.194	0.0014	0.027
orange1.1g014537m	PACid:18115643	-3.035	-13.889	7.4e-44	1.55e-41
orange1.1g014550m	PACid:18131954	-4.272	-3.262	0.00111	0.022
orange1.1g014564m	PACid:18105923	-2.251	-5.956	2.58e-09	1.95e-07
orange1.1g014732m	PACid:18116062	-6.749	-3.201	0.00137	0.026
orange1.1g014759m	PACid:18097089	-3.389	-3.113	0.00185	0.034
orange1.1g014871m	PACid:18128298	-2.215	-3.117	0.00183	0.033
orange1.1g014890m	PACid:18127394	-3.057	-22.05	1.02e-107	2.38e-105
orange1.1g015013m	PACid:18112886	-4.775	-4.215	2.5e-05	0.000882
orange1.1g015110m	PACid:18114679	-11.029	-3.336	0.00085	0.018
orange1.1g015111m	PACid:18103841	-3.355	-12.362	4.21e-35	8.1e-33
orange1.1g015178m	PACid:18114431	-2.572	-3.097	0.00196	0.035
orange1.1g015182m	PACid:18114681	-11.202	-4.377	1.2e-05	0.000463
orange1.1g015190m	PACid:18114680	-5.557	-3.063	0.00219	0.038
orange1.1g015209m	PACid:18093546	-4.831	-3.643	0.000269	0.00692
orange1.1g015293m	PACid:18098515	-3.118	-3.116	0.00183	0.033
orange1.1g015294m	PACid:18129454	-2.995	-3.684	0.00023	0.00604
orange1.1g015297m	PACid:18112984	-2.649	-8.542	1.32e-17	1.98e-15
orange1.1g015308m	PACid:18112983	-2.323	-7.36	1.84e-13	2.08e-11
orange1.1g015314m	PACid:18112986	-2.022	-6.375	1.83e-10	1.54e-08
orange1.1g015320m	PACid:18112985	-2.41	-7.142	9.21e-13	9.66e-11
orange1.1g015347m	PACid:18111636	-2.207	-3.081	0.00206	0.036
orange1.1g015403m	PACid:18121298	-2.328	-6.271	3.59e-10	2.95e-08
orange1.1g015451m	PACid:18093548	-2.764	-2.966	0.00302	0.049
orange1.1g015486m	PACid:18128054	-3.23	-4.59	4.42e-06	0.000194
orange1.1g015637m	PACid:18127395	-2.226	-17.974	3.18e-72	7.31e-70
orange1.1g015705m	PACid:18116519	-5.915	-3.847	0.00012	0.00346
orange1.1g015826m	PACid:18114682	-14.18	-3.883	0.000103	0.00304
orange1.1g015844m	PACid:18130687	-3.097	-8.015	1.1e-15	1.46e-13
orange1.1g015860m	PACid:18103842	-5.644	-6.774	1.25e-11	1.19e-09
orange1.1g015893m	PACid:18105867	-3.845	-2.974	0.00294	0.048
orange1.1g015929m	PACid:18127245	-5.405	-3.1	0.00193	0.035
orange1.1g015935m	PACid:18116237	-2.817	-3.608	0.000309	0.00771
orange1.1g015986m	PACid:18112895	-9.888	-6.282	3.34e-10	2.75e-08
orange1.1g016026m	PACid:18092762	-4.073	-3.543	0.000396	0.00953
orange1.1g016056m	PACid:18119922	-5.227	-13.245	4.85e-40	9.86e-38
orange1.1g016062m	PACid:18111232	-4.071	-3.286	0.00102	0.021
orange1.1g016093m	PACid:18102531	-3.642	-3.073	0.00212	0.037
orange1.1g016180m	PACid:18115644	-4.276	-5.51	3.58e-08	2.33e-06
orange1.1g016293m	PACid:18098008	-3.678	-4.429	9.49e-06	0.000376
orange1.1g016309m	PACid:18133656	-2.45	-7.219	5.23e-13	5.62e-11
orange1.1g016507m	PACid:18091799	-2.426	-3.531	0.000414	0.00989
orange1.1g016568m	PACid:18110527	-2.549	-13.121	2.53e-39	5.12e-37
orange1.1g016660m	PACid:18091800	-2.55	-7.329	2.31e-13	2.59e-11
orange1.1g016698m	PACid:18096290	-2.076	-3.091	0.00199	0.035
orange1.1g016701m	PACid:18096289	-2.1	-3.017	0.00255	0.043
orange1.1g016748m	PACid:18110403	-5.266	-13.354	1.13e-40	2.3e-38
orange1.1g016776m	PACid:18101204	-4.332	-3.234	0.00122	0.024
orange1.1g016924m	PACid:18102342	-19.638	-3.871	0.000109	0.00317
orange1.1g016949m	PACid:18119611	-3.578	-3.262	0.00111	0.022
orange1.1g017138m	PACid:18134546	-7.804	-3.057	0.00224	0.039
orange1.1g017214m	PACid:18106305	-2.994	-5.645	1.65e-08	1.12e-06
orange1.1g017216m	PACid:18106564	-2.25	-3.094	0.00197	0.035
orange1.1g017263m	PACid:18112850	-3.47	-3.033	0.00242	0.041
orange1.1g017290m	PACid:18106566	-4.286	-5.166	2.39e-07	1.37e-05
orange1.1g017317m	PACid:18125645	-2.281	-9.722	2.44e-22	4.05e-20
orange1.1g017328m	PACid:18129930	-3.15	-5.969	2.39e-09	1.81e-07
orange1.1g017343m	PACid:18097834	-2.461	-3.141	0.00168	0.031
orange1.1g017366m	PACid:18114998	-2.671	-9.214	3.16e-20	5.03e-18
orange1.1g017412m	PACid:18112851	-11.843	-5.894	3.76e-09	2.79e-07
orange1.1g017551m	PACid:18099375	-2.014	-4.452	8.53e-06	0.000346
orange1.1g017619m	PACid:18126252	-5.491	-4.713	2.44e-06	0.000114
orange1.1g017636m	PACid:18102830	-13.844	-3.666	0.000246	0.00641
orange1.1g017652m	PACid:18112852	-5.319	-3.408	0.000656	0.014
orange1.1g017718m	PACid:18123437	-2.866	-7.699	1.37e-14	1.68e-12
orange1.1g017751m	PACid:18110501	-4.178	-5.01	5.45e-07	2.92e-05
orange1.1g017781m	PACid:18123438	-2.102	-5.334	9.63e-08	5.92e-06
orange1.1g017930m	PACid:18124571	-2.208	-4.529	5.92e-06	0.000251
orange1.1g017977m	PACid:18110502	-4.158	-4.086	4.38e-05	0.00144
orange1.1g017992m	PACid:18135302	-3.878	-4.45	8.58e-06	0.000347
orange1.1g018007m	PACid:18128021	-2.156	-3.172	0.00152	0.029
orange1.1g018012m	PACid:18112697	-3.519	-6.721	1.8e-11	1.7e-09
orange1.1g018045m	PACid:18112887	-3.468	-3.675	0.000238	0.00622
orange1.1g018173m	PACid:18115797	-3.599	-6.447	1.14e-10	9.77e-09
orange1.1g018188m	PACid:18114221	-3.329	-34.577	8.11e-262	1.96e-259
orange1.1g018231m	PACid:18125062	-2.092	-3.889	0.000101	0.00298
orange1.1g018285m	PACid:18130688	-2.564	-8.975	2.84e-19	4.45e-17
orange1.1g018314m	PACid:18107120	-2.748	-4.501	6.76e-06	0.000282
orange1.1g018331m	PACid:18130689	-2.582	-9.25	2.25e-20	3.6e-18
orange1.1g018392m	PACid:18129790	-3.234	-5.316	1.06e-07	6.42e-06
orange1.1g018401m	PACid:18125063	-2.569	-8.135	4.13e-16	5.77e-14
orange1.1g018414m	PACid:18110245	-2.665	-28.227	3.17e-175	7.55e-173
orange1.1g018433m	PACid:18099376	-3.258	-14.24	5.24e-46	1.11e-43
orange1.1g018512m	PACid:18099377	-2.887	-14.115	3.11e-45	6.55e-43
orange1.1g018519m	PACid:18123439	-2.425	-12.699	6.04e-37	1.19e-34
orange1.1g018590m	PACid:18111776	-2.52	-3.056	0.00224	0.039
orange1.1g018740m	PACid:18108068	-2.86	-3.091	0.002	0.035
orange1.1g018745m	PACid:18138115	-5.469	-31.511	7.61e-218	1.82e-215
orange1.1g018796m	PACid:18128519	-6.902	-5.251	1.51e-07	8.97e-06
orange1.1g018819m	PACid:18130690	-2.102	-4.304	1.68e-05	0.000621
orange1.1g018900m	PACid:18093337	-3.125	-8.739	2.36e-18	3.59e-16
orange1.1g018934m	PACid:18123010	-10.205	-3.64	0.000273	0.00699
orange1.1g018955m	PACid:18093650	-4.581	-15.476	5.13e-54	1.13e-51
orange1.1g019037m	PACid:18118975	-2.578	-3.021	0.00252	0.043
orange1.1g019063m	PACid:18115713	-17.446	-8.066	7.27e-16	9.9e-14
orange1.1g019071m	PACid:18125342	-3.698	-3.586	0.000336	0.0083
orange1.1g019107m	PACid:18106233	-2.279	-4.365	1.27e-05	0.000485
orange1.1g019112m	PACid:18121156	-13.975	-10.303	6.83e-25	1.19e-22
orange1.1g019226m	PACid:18139338	-6.76	-4.261	2.03e-05	0.00074
orange1.1g019244m	PACid:18123441	-2.514	-17.714	3.36e-70	7.68e-68
orange1.1g019290m	PACid:18121561	-6.618	-3.286	0.00102	0.021
orange1.1g019311m	PACid:18135529	-5.927	-3.214	0.00131	0.025
orange1.1g019409m	PACid:18137847	-4.29	-3.634	0.000279	0.00711
orange1.1g019437m	PACid:18092421	-4.092	-15.861	1.19e-56	2.66e-54
orange1.1g019460m	PACid:18136932	-2.075	-4.42	9.86e-06	0.000389
orange1.1g019471m	PACid:18116224	-2.26	-8.534	1.41e-17	2.11e-15
orange1.1g019585m	PACid:18137774	-26.185	-7.867	3.64e-15	4.69e-13
orange1.1g019646m	PACid:18102867	-2.682	-3.125	0.00178	0.032
orange1.1g019676m	PACid:18120752	-2.229	-3.638	0.000275	0.00704
orange1.1g019795m	PACid:18120355	-6.302	-3.984	6.77e-05	0.00211
orange1.1g019827m	PACid:18138017	-4.69	-3.009	0.00262	0.044
orange1.1g019861m	PACid:18108069	-2.888	-4.09	4.32e-05	0.00143
orange1.1g019870m	PACid:18124684	-2.031	-34.488	1.65e-260	3.96e-258
orange1.1g019887m	PACid:18135933	-2.947	-5.787	7.17e-09	5.1e-07
orange1.1g019903m	PACid:18099218	-2.261	-4.902	9.51e-07	4.85e-05
orange1.1g019906m	PACid:18122941	-4.513	-3.646	0.000266	0.00685
orange1.1g019915m	PACid:18122940	-4.748	-3.336	0.000849	0.018
orange1.1g020053m	PACid:18109766	-3.554	-3.035	0.00241	0.041
orange1.1g020163m	PACid:18091928	-2.131	-3.684	0.000229	0.00604
orange1.1g020195m	PACid:18122942	-4.084	-14.418	4.04e-47	8.76e-45
orange1.1g020277m	PACid:18110257	-5.306	-3.121	0.0018	0.033
orange1.1g020301m	PACid:18099230	-2.796	-4.817	1.46e-06	7.16e-05
orange1.1g020320m	PACid:18136933	-38.509	-5.452	4.99e-08	3.2e-06
orange1.1g020347m	PACid:18130846	-2.022	-3.21	0.00133	0.026
orange1.1g020362m	PACid:18106007	-3.41	-5.529	3.23e-08	2.12e-06
orange1.1g020406m	PACid:18094781	-3.105	-4.165	3.12e-05	0.00107
orange1.1g020420m	PACid:18120543	-4.332	-4.685	2.8e-06	0.000129
orange1.1g020435m	PACid:18091803	-2.511	-3.93	8.49e-05	0.00256
orange1.1g020472m	PACid:18129339	-2.105	-4	6.34e-05	0.00199
orange1.1g020516m	PACid:18111638	-2.437	-4.135	3.55e-05	0.00121
orange1.1g020607m	PACid:18118200	-2.122	-8.25	1.58e-16	2.3e-14
orange1.1g020690m	PACid:18100775	-2.474	-3.108	0.00188	0.034
orange1.1g020739m	PACid:18117286	-2.244	-5.101	3.38e-07	1.88e-05
orange1.1g020787m	PACid:18094727	-3.449	-3.215	0.00131	0.025
orange1.1g020830m	PACid:18122946	-4.701	-3.77	0.000163	0.00452
orange1.1g020874m	PACid:18132341	-2.894	-6.482	9.05e-11	7.94e-09
orange1.1g021008m	PACid:18107859	-8.404	-3.212	0.00132	0.026
orange1.1g021048m	PACid:18114821	-3.18	-3.826	0.00013	0.00371
orange1.1g021101m	PACid:18091047	-2.31	-3.569	0.000359	0.00877
orange1.1g021194m	PACid:18139256	-2.882	-3.7	0.000215	0.00575
orange1.1g021339m	PACid:18100298	-10.735	-4.263	2.02e-05	0.000734
orange1.1g021367m	PACid:18139258	-2.254	-2.977	0.00291	0.047
orange1.1g021377m	PACid:18102912	-3.684	-3.003	0.00267	0.045
orange1.1g021414m	PACid:18122947	-5.526	-12.015	2.97e-33	5.56e-31
orange1.1g021503m	PACid:18099358	-2.504	-4.418	9.96e-06	0.000391
orange1.1g021663m	PACid:18106823	-3.114	-2.987	0.00282	0.046
orange1.1g021726m	PACid:18128356	-7.09	-3.536	0.000407	0.00977
orange1.1g021750m	PACid:18096847	-2.1	-2.978	0.0029	0.047
orange1.1g021800m	PACid:18093698	-2.777	-4.871	1.11e-06	5.59e-05
orange1.1g021845m	PACid:18121978	-10.416	-4.97	6.7e-07	3.53e-05
orange1.1g021859m	PACid:18123904	-2.015	-3.958	7.56e-05	0.00232
orange1.1g021872m	PACid:18135493	-5.575	-3.359	0.000782	0.017
orange1.1g022044m	PACid:18126552	-15.018	-3.318	0.000907	0.019
orange1.1g022190m	PACid:18091364	-3.04	-3.139	0.00169	0.031
orange1.1g022329m	PACid:18139280	-2.783	-3.575	0.00035	0.00858
orange1.1g022333m	PACid:18100349	-2.297	-4.405	1.06e-05	0.000414
orange1.1g022367m	PACid:18110913	-4.974	-2.967	0.003	0.049
orange1.1g022385m	PACid:18138302	-2.587	-7.624	2.46e-14	3e-12
orange1.1g022390m	PACid:18138301	-2.52	-7.392	1.44e-13	1.65e-11
orange1.1g022438m	PACid:18097267	-2.649	-4.045	5.22e-05	0.00168
orange1.1g022463m	PACid:18125065	-2.152	-3.134	0.00173	0.032
orange1.1g022504m	PACid:18102913	-14.968	-4.009	6.1e-05	0.00193
orange1.1g022534m	PACid:18116726	-3.797	-3.343	0.000828	0.018
orange1.1g022560m	PACid:18112888	-5.099	-4.505	6.64e-06	0.000278
orange1.1g022564m	PACid:18125066	-2.756	-6.424	1.33e-10	1.13e-08
orange1.1g022603m	PACid:18113897	-3.1	-9.154	5.52e-20	8.75e-18
orange1.1g022701m	PACid:18127673	-2.81	-5.689	1.28e-08	8.83e-07
orange1.1g022704m	PACid:18127396	-2.362	-3.958	7.56e-05	0.00232
orange1.1g022707m	PACid:18138118	-2.149	-13.814	2.11e-43	4.38e-41
orange1.1g022847m	PACid:18113200	-60.07	-4.996	5.85e-07	3.11e-05
orange1.1g022972m	PACid:18132268	-25.414	-3.159	0.00158	0.029
orange1.1g023032m	PACid:18111428	-2.136	-3.506	0.000456	0.011
orange1.1g023164m	PACid:18092988	-4.074	-3.539	0.000402	0.00967
orange1.1g023171m	PACid:18136155	-2.971	-3.218	0.00129	0.025
orange1.1g023213m	PACid:18122950	-9.538	-10.308	6.48e-25	1.13e-22
orange1.1g023352m	PACid:18116879	-4.013	-4.098	4.17e-05	0.00139
orange1.1g023357m	PACid:18104880	-2.013	-3.678	0.000235	0.00616
orange1.1g023370m	PACid:18099544	-6.521	-10.847	2.07e-27	3.74e-25
orange1.1g023494m	PACid:18130436	-2.109	-5.28	1.29e-07	7.7e-06
orange1.1g023503m	PACid:18130435	-2.08	-5.624	1.87e-08	1.26e-06
orange1.1g023586m	PACid:18122560	-2.405	-11.8	3.93e-32	7.31e-30
orange1.1g023589m	PACid:18102500	-5.921	-6.371	1.88e-10	1.58e-08
orange1.1g023662m	PACid:18112157	-7.546	-7.766	8.14e-15	1.02e-12
orange1.1g023668m	PACid:18102502	-3.205	-4.234	2.29e-05	0.000819
orange1.1g023724m	PACid:18096891	-5.957	-2.979	0.0029	0.047
orange1.1g023777m	PACid:18123474	-4.78	-4.35	1.36e-05	0.000515
orange1.1g023810m	PACid:18125389	-2.163	-6.227	4.75e-10	3.86e-08
orange1.1g023954m	PACid:18121449	-5.514	-3.609	0.000307	0.00765
orange1.1g023978m	PACid:18119706	-2.21	-6.214	5.18e-10	4.19e-08
orange1.1g023993m	PACid:18119707	-2.265	-5.735	9.76e-09	6.84e-07
orange1.1g024004m	PACid:18119708	-2.173	-5.839	5.26e-09	3.81e-07
orange1.1g024027m	PACid:18106322	-7.627	-4.034	5.47e-05	0.00175
orange1.1g024201m	PACid:18117869	-2.074	-14.108	3.41e-45	7.15e-43
orange1.1g024243m	PACid:18096738	-5.522	-7.807	5.85e-15	7.4e-13
orange1.1g024275m	PACid:18131040	-5.461	-4.009	6.09e-05	0.00193
orange1.1g024387m	PACid:18137347	-3.276	-4.934	8.05e-07	4.19e-05
orange1.1g024440m	PACid:18137634	-2.328	-6.432	1.26e-10	1.08e-08
orange1.1g024444m	PACid:18099545	-13.076	-15.772	4.92e-56	1.09e-53
orange1.1g024482m	PACid:18122562	-2.517	-6.802	1.03e-11	9.89e-10
orange1.1g024519m	PACid:18117786	-2.764	-2.966	0.00302	0.049
orange1.1g024579m	PACid:18126399	-2.216	-16.868	7.82e-64	1.78e-61
orange1.1g024588m	PACid:18091495	-3.074	-4.052	5.09e-05	0.00165
orange1.1g024589m	PACid:18091496	-2.631	-3.679	0.000234	0.00616
orange1.1g024678m	PACid:18134846	-3.405	-4.979	6.41e-07	3.39e-05
orange1.1g024847m	PACid:18112575	-2.71	-5.346	9e-08	5.57e-06
orange1.1g024892m	PACid:18091522	-2.234	-8.216	2.1e-16	3.03e-14
orange1.1g024953m	PACid:18095813	-4.549	-5.917	3.27e-09	2.45e-07
orange1.1g024982m	PACid:18130738	-2.7	-3.506	0.000455	0.011
orange1.1g025025m	PACid:18115296	-12.863	-4.372	1.23e-05	0.000474
orange1.1g025054m	PACid:18135289	-14.968	-4.009	6.1e-05	0.00193
orange1.1g025061m	PACid:18091506	-4.653	-3.678	0.000235	0.00617
orange1.1g025092m	PACid:18110704	-2.171	-23.989	3.93e-127	9.24e-125
orange1.1g025101m	PACid:18091805	-4.551	-6.011	1.84e-09	1.42e-07
orange1.1g025270m	PACid:18093338	-2.31	-6.333	2.41e-10	2.01e-08
orange1.1g025343m	PACid:18099737	-2.119	-4.284	1.84e-05	0.000675
orange1.1g025358m	PACid:18129384	-2.064	-4.399	1.09e-05	0.000423
orange1.1g025421m	PACid:18106327	-2.274	-19.461	2.43e-84	5.61e-82
orange1.1g025464m	PACid:18095544	-9.058	-5.709	1.14e-08	7.88e-07
orange1.1g025526m	PACid:18120614	-3.482	-3.925	8.66e-05	0.00261
orange1.1g025563m	PACid:18119511	-3.17	-4.11	3.95e-05	0.00132
orange1.1g025687m	PACid:18111201	-2.789	-3.453	0.000554	0.013
orange1.1g025828m	PACid:18139316	-2.88	-5.644	1.66e-08	1.12e-06
orange1.1g025865m	PACid:18120769	-10.735	-4.263	2.02e-05	0.000734
orange1.1g025916m	PACid:18103331	-2.264	-3.325	0.000883	0.018
orange1.1g025927m	PACid:18130437	-2.002	-3.859	0.000114	0.00331
orange1.1g025928m	PACid:18110705	-2.418	-4.309	1.64e-05	0.000607
orange1.1g025951m	PACid:18091184	-3.055	-2.958	0.0031	0.05
orange1.1g025953m	PACid:18135712	-3.899	-3.665	0.000247	0.00643
orange1.1g025961m	PACid:18100322	-7.666	-3.17	0.00153	0.029
orange1.1g026007m	PACid:18131133	-9.965	-5.134	2.84e-07	1.6e-05
orange1.1g026022m	PACid:18111589	-2.094	-3.447	0.000567	0.013
orange1.1g026052m	PACid:18135253	-4.236	-4.18	2.92e-05	0.00101
orange1.1g026199m	PACid:18119146	-2.369	-5.846	5.04e-09	3.67e-07
orange1.1g026217m	PACid:18099794	-2.075	-3.533	0.000411	0.00983
orange1.1g026302m	PACid:18105143	-2.023	-6.09	1.13e-09	8.9e-08
orange1.1g026365m	PACid:18124779	-5.841	-9.771	1.51e-22	2.55e-20
orange1.1g026386m	PACid:18126603	-4.464	-3.052	0.00228	0.039
orange1.1g026396m	PACid:18101268	-2.1	-3.017	0.00255	0.043
orange1.1g026442m	PACid:18092949	-2.207	-3.414	0.00064	0.014
orange1.1g026485m	PACid:18115770	-8.63	-9.683	3.56e-22	5.87e-20
orange1.1g026590m	PACid:18123383	-2.562	-5.307	1.11e-07	6.73e-06
orange1.1g026604m	PACid:18094680	-2.675	-3.854	0.000116	0.00337
orange1.1g026624m	PACid:18135713	-2.524	-4.913	8.98e-07	4.6e-05
orange1.1g026654m	PACid:18100355	-2.262	-4.484	7.34e-06	0.000304
orange1.1g026701m	PACid:18095342	-2.273	-3.875	0.000107	0.00314
orange1.1g026702m	PACid:18114697	-3.333	-3.455	0.000551	0.013
orange1.1g026729m	PACid:18123444	-4.794	-4.483	7.37e-06	0.000305
orange1.1g026780m	PACid:18114658	-3.384	-23.273	9e-120	2.11e-117
orange1.1g026848m	PACid:18100462	-3.565	-3.726	0.000194	0.00526
orange1.1g026880m	PACid:18101269	-27.725	-3.313	0.000922	0.019
orange1.1g026901m	PACid:18094689	-2.12	-6.014	1.81e-09	1.4e-07
orange1.1g026923m	PACid:18138303	-2.362	-7.169	7.58e-13	8.03e-11
orange1.1g027028m	PACid:18115467	-3.237	-2.962	0.00306	0.049
orange1.1g027077m	PACid:18127932	-2.329	-3.053	0.00226	0.039
orange1.1g027142m	PACid:18119148	-2.215	-4.283	1.85e-05	0.000678
orange1.1g027209m	PACid:18128291	-2.653	-3.085	0.00204	0.036
orange1.1g027287m	PACid:18097226	-32.346	-3.602	0.000316	0.00784
orange1.1g027298m	PACid:18112576	-2.007	-4.22	2.44e-05	0.000865
orange1.1g027309m	PACid:18112577	-2.529	-4.924	8.48e-07	4.37e-05
orange1.1g027367m	PACid:18124880	-4.408	-8.216	2.11e-16	3.04e-14
orange1.1g027411m	PACid:18110707	-2.194	-8.63	6.17e-18	9.27e-16
orange1.1g027447m	PACid:18110706	-2.495	-9.756	1.74e-22	2.92e-20
orange1.1g027479m	PACid:18125788	-3.782	-8.193	2.56e-16	3.61e-14
orange1.1g027548m	PACid:18130730	-2.174	-3.946	7.94e-05	0.00242
orange1.1g027713m	PACid:18095462	-2.473	-7.123	1.06e-12	1.1e-10
orange1.1g027724m	PACid:18128583	-2.351	-6.986	2.83e-12	2.86e-10
orange1.1g027781m	PACid:18138304	-2.306	-3.907	9.34e-05	0.00279
orange1.1g027822m	PACid:18112939	-2.387	-3.076	0.0021	0.037
orange1.1g027930m	PACid:18137049	-19.255	-3.713	0.000205	0.0055
orange1.1g028017m	PACid:18123579	-2.888	-3.048	0.0023	0.039
orange1.1g028030m	PACid:18125991	-2.653	-8.172	3.05e-16	4.28e-14
orange1.1g028133m	PACid:18113282	-2.236	-12.202	3.05e-34	5.78e-32
orange1.1g028174m	PACid:18099546	-7.362	-12.986	1.49e-38	2.99e-36
orange1.1g028258m	PACid:18128253	-2.231	-5.975	2.31e-09	1.75e-07
orange1.1g028365m	PACid:18133057	-3.986	-8.916	4.85e-19	7.56e-17
orange1.1g028392m	PACid:18134950	-2.888	-3.856	0.000115	0.00334
orange1.1g028492m	PACid:18105700	-7.198	-3.348	0.000815	0.017
orange1.1g028502m	PACid:18117288	-2.558	-3.577	0.000348	0.00854
orange1.1g028559m	PACid:18119248	-4.016	-7.726	1.11e-14	1.37e-12
orange1.1g028580m	PACid:18119149	-3.214	-10.977	4.93e-28	8.95e-26
orange1.1g028581m	PACid:18105943	-2.162	-12.965	1.94e-38	3.88e-36
orange1.1g028589m	PACid:18106792	-4.951	-4.192	2.77e-05	0.000963
orange1.1g028651m	PACid:18115207	-3.492	-3.568	0.00036	0.00878
orange1.1g028687m	PACid:18131069	-4.325	-6.114	9.71e-10	7.66e-08
orange1.1g028760m	PACid:18099547	-3.515	-6.939	3.94e-12	3.88e-10
orange1.1g028765m	PACid:18110708	-3.294	-5.746	9.15e-09	6.44e-07
orange1.1g028786m	PACid:18096947	-3.543	-3.249	0.00116	0.023
orange1.1g028863m	PACid:18133650	-4.483	-6.534	6.4e-11	5.71e-09
orange1.1g028868m	PACid:18108795	-4.199	-2.996	0.00274	0.045
orange1.1g029022m	PACid:18112578	-3.151	-3.561	0.000369	0.00899
orange1.1g029051m	PACid:18102817	-2.057	-4.608	4.06e-06	0.000179
orange1.1g029196m	PACid:18109834	-7.509	-3.039	0.00237	0.041
orange1.1g029238m	PACid:18127911	-11.406	-3.901	9.6e-05	0.00286
orange1.1g029249m	PACid:18123070	-2.244	-4.092	4.28e-05	0.00142
orange1.1g029265m	PACid:18091358	-7.161	-3.873	0.000107	0.00315
orange1.1g029270m	PACid:18118333	-2.232	-4.411	1.03e-05	0.000402
orange1.1g029334m	PACid:18120498	-2.411	-3.005	0.00265	0.044
orange1.1g029350m	PACid:18128656	-3.878	-5.036	4.74e-07	2.56e-05
orange1.1g029405m	PACid:18128655	-6.134	-6.469	9.9e-11	8.6e-09
orange1.1g029409m	PACid:18133651	-4.377	-8.972	2.93e-19	4.58e-17
orange1.1g029477m	PACid:18135860	-2.203	-3.197	0.00139	0.027
orange1.1g029568m	PACid:18098843	-5.34	-3.906	9.38e-05	0.00281
orange1.1g029569m	PACid:18126364	-3.938	-8.403	4.37e-17	6.44e-15
orange1.1g029575m	PACid:18129354	-2.599	-3.821	0.000133	0.00376
orange1.1g029645m	PACid:18113214	-9.453	-4.282	1.86e-05	0.000681
orange1.1g029705m	PACid:18128557	-2.488	-4.619	3.86e-06	0.000172
orange1.1g029714m	PACid:18104037	-3.41	-5.114	3.16e-07	1.76e-05
orange1.1g029751m	PACid:18123519	-12.707	-3.005	0.00266	0.044
orange1.1g029843m	PACid:18105725	-3.021	-5.288	1.24e-07	7.41e-06
orange1.1g030002m	PACid:18133799	-10.41	-9.56	1.18e-21	1.93e-19
orange1.1g030138m	PACid:18129008	-2.519	-4.192	2.77e-05	0.000963
orange1.1g030174m	PACid:18112581	-2.823	-3.181	0.00147	0.028
orange1.1g030435m	PACid:18119152	-2.417	-3.106	0.0019	0.034
orange1.1g030542m	PACid:18118365	-2.842	-16.164	9.18e-59	2.07e-56
orange1.1g030572m	PACid:18092025	-2.338	-5.164	2.42e-07	1.38e-05
orange1.1g030608m	PACid:18120795	-5.083	-3.617	0.000298	0.00749
orange1.1g030625m	PACid:18125140	-3.004	-4.497	6.89e-06	0.000287
orange1.1g030883m	PACid:18117547	-25.414	-3.159	0.00158	0.029
orange1.1g030898m	PACid:18137274	-2.904	-12.403	2.54e-35	4.91e-33
orange1.1g030905m	PACid:18107496	-11.406	-3.901	9.6e-05	0.00286
orange1.1g030938m	PACid:18124930	-2.59	-4.514	6.37e-06	0.000269
orange1.1g030950m	PACid:18092066	-2.384	-16.342	5.08e-60	1.15e-57
orange1.1g030975m	PACid:18131280	-2.077	-12.339	5.58e-35	1.07e-32
orange1.1g030988m	PACid:18103424	-6.815	-7.067	1.58e-12	1.63e-10
orange1.1g031030m	PACid:18101447	-3.104	-5.092	3.54e-07	1.95e-05
orange1.1g031194m	PACid:18126366	-3.617	-3.805	0.000142	0.00398
orange1.1g031294m	PACid:18116343	-3.533	-12.93	3.09e-38	6.14e-36
orange1.1g031306m	PACid:18112475	-2.453	-4.447	8.7e-06	0.000351
orange1.1g031364m	PACid:18109769	-2.651	-13.461	2.66e-41	5.46e-39
orange1.1g031367m	PACid:18112080	-2.297	-3.392	0.000694	0.015
orange1.1g031383m	PACid:18136879	-4.173	-19.658	5.18e-86	1.2e-83
orange1.1g031444m	PACid:18117247	-13.862	-3.165	0.00155	0.029
orange1.1g031474m	PACid:18117825	-5.323	-10.537	5.84e-26	1.03e-23
orange1.1g031511m	PACid:18101999	-2.234	-4.689	2.74e-06	0.000127
orange1.1g031629m	PACid:18133795	-2.167	-6.563	5.28e-11	4.75e-09
orange1.1g031651m	PACid:18128630	-3.512	-8.321	8.73e-17	1.27e-14
orange1.1g032144m	PACid:18102400	-2.205	-3.239	0.0012	0.024
orange1.1g032153m	PACid:18107239	-2.793	-9.745	1.94e-22	3.25e-20
orange1.1g032156m	PACid:18099828	-2.192	-4.096	4.21e-05	0.0014
orange1.1g032202m	PACid:18123285	-2.083	-6.241	4.35e-10	3.55e-08
orange1.1g032230m	PACid:18124323	-3.057	-3.33	0.000868	0.018
orange1.1g032257m	PACid:18129197	-2.738	-5.838	5.27e-09	3.81e-07
orange1.1g032269m	PACid:18124328	-3.441	-11.189	4.61e-29	8.48e-27
orange1.1g032290m	PACid:18092585	-2.588	-3.005	0.00266	0.044
orange1.1g032291m	PACid:18111034	-2.531	-5.358	8.41e-08	5.22e-06
orange1.1g032316m	PACid:18131977	-2.513	-14.25	4.53e-46	9.63e-44
orange1.1g032393m	PACid:18112579	-3.253	-3.36	0.000779	0.017
orange1.1g032446m	PACid:18101698	-8.086	-3.195	0.0014	0.027
orange1.1g032628m	PACid:18108772	-2.394	-2.975	0.00293	0.048
orange1.1g032685m	PACid:18135963	-2.229	-4.569	4.9e-06	0.000212
orange1.1g032876m	PACid:18109668	-2.255	-4.617	3.89e-06	0.000173
orange1.1g032953m	PACid:18108726	-13.907	-7.736	1.03e-14	1.28e-12
orange1.1g032991m	PACid:18138800	-5.135	-2.964	0.00304	0.049
orange1.1g033054m	PACid:18111380	-5.509	-4.388	1.14e-05	0.000443
orange1.1g033076m	PACid:18102837	-2.258	-4.761	1.92e-06	9.21e-05
orange1.1g033104m	PACid:18134808	-2.045	-6.932	4.16e-12	4.09e-10
orange1.1g033212m	PACid:18114494	-12.604	-5.119	3.07e-07	1.72e-05
orange1.1g033228m	PACid:18138377	-5.256	-5.518	3.44e-08	2.24e-06
orange1.1g033308m	PACid:18123736	-2.244	-4.186	2.84e-05	0.000982
orange1.1g033387m	PACid:18107087	-2.995	-5.21	1.89e-07	1.11e-05
orange1.1g033693m	PACid:18123486	-2.318	-3.246	0.00117	0.023
orange1.1g033696m	PACid:18114942	-2.796	-4.817	1.46e-06	7.16e-05
orange1.1g033813m	PACid:18124150	-4.44	-7.322	2.45e-13	2.74e-11
orange1.1g033902m	PACid:18128212	-9.06	-4.379	1.19e-05	0.00046
orange1.1g033995m	PACid:18121849	-5.927	-3.937	8.27e-05	0.00251
orange1.1g034031m	PACid:18126109	-2.351	-4.26	2.05e-05	0.000745
orange1.1g034256m	PACid:18115606	-3.237	-4.409	1.04e-05	0.000406
orange1.1g034302m	PACid:18111177	-2.591	-3.468	0.000524	0.012
orange1.1g035716m	PACid:18114576	-2.197	-3.759	0.000171	0.0047
orange1.1g036049m	PACid:18103111	-2.087	-3.483	0.000496	0.011
orange1.1g036194m	PACid:18126428	-4.525	-5.102	3.36e-07	1.87e-05
orange1.1g036229m	PACid:18094956	-2.231	-3.471	0.000518	0.012
orange1.1g036658m	PACid:18100519	-43.113	-140.349	0	0
orange1.1g036834m	PACid:18120550	-3.76	-3.113	0.00185	0.034
orange1.1g036971m	PACid:18126563	-7.291	-8.518	1.63e-17	2.42e-15
orange1.1g036991m	PACid:18132440	-2.011	-4.422	9.8e-06	0.000387
orange1.1g037575m	PACid:18130620	-2.442	-7.404	1.32e-13	1.52e-11
orange1.1g037610m	PACid:18124432	-3.425	-4.998	5.79e-07	3.09e-05
orange1.1g037616m	PACid:18125034	-2.638	-7.303	2.81e-13	3.13e-11
orange1.1g037640m	PACid:18100579	-2.203	-3.197	0.00139	0.027
orange1.1g037804m	PACid:18133766	-4.08	-5.868	4.4e-09	3.23e-07
orange1.1g037863m	PACid:18118452	-3.887	-8.873	7.15e-19	1.11e-16
orange1.1g038044m	PACid:18138415	-2.409	-3.769	0.000164	0.00454
orange1.1g038201m	PACid:18138119	-23.104	-2.997	0.00272	0.045
orange1.1g038307m	PACid:18129780	-2.873	-4.588	4.48e-06	0.000196
orange1.1g038612m	PACid:18125588	-3.915	-3.996	6.45e-05	0.00202
orange1.1g038630m	PACid:18124559	-3.117	-4.362	1.29e-05	0.000492
orange1.1g038893m	PACid:18097884	-2.084	-3.139	0.00169	0.031
orange1.1g039069m	PACid:18121397	-2.498	-4.531	5.86e-06	0.000249
orange1.1g039514m	PACid:18129084	-2.611	-10.36	3.8e-25	6.66e-23
orange1.1g039627m	PACid:18115761	-5.429	-4.23	2.34e-05	0.000833
orange1.1g039732m	PACid:18107171	-3.064	-4.925	8.44e-07	4.35e-05
orange1.1g039892m	PACid:18134987	-10.241	-3.185	0.00145	0.028
orange1.1g040051m	PACid:18138895	-2.82	-4.969	6.75e-07	3.56e-05
orange1.1g040329m	PACid:18122715	-3.594	-5.176	2.27e-07	1.31e-05
orange1.1g040393m	PACid:18100989	-11.248	-4.473	7.73e-06	0.000317
orange1.1g040529m	PACid:18091326	-2.64	-4.37	1.24e-05	0.000477
orange1.1g040562m	PACid:18132904	-3.728	-5.837	5.33e-09	3.85e-07
orange1.1g040614m	PACid:18126723	-3.04	-4.44	9.01e-06	0.000362
orange1.1g040654m	PACid:18124525	-2.281	-4.518	6.25e-06	0.000264
orange1.1g040749m	PACid:18092363	-16.3	-4.348	1.38e-05	0.00052
orange1.1g040781m	PACid:18102090	-6.356	-5.323	1.02e-07	6.21e-06
orange1.1g040993m	PACid:18117921	-2.024	-4.208	2.57e-05	0.000906
orange1.1g041268m	PACid:18122335	-9.709	-16.161	9.66e-59	2.16e-56
orange1.1g041399m	PACid:18125259	-2.09	-5.07	3.99e-07	2.19e-05
orange1.1g041500m	PACid:18126963	-5.324	-5.686	1.3e-08	8.93e-07
orange1.1g042091m	PACid:18094878	-2.028	-3.42	0.000627	0.014
orange1.1g042215m	PACid:18111238	-5.638	-3.268	0.00108	0.022
orange1.1g042352m	PACid:18127282	-2.248	-4.314	1.61e-05	0.000597
orange1.1g042478m	PACid:18118570	-2.486	-6.978	3e-12	3.02e-10
orange1.1g042507m	PACid:18092678	-5.318	-4.835	1.33e-06	6.61e-05
orange1.1g042662m	PACid:18110023	-6.355	-3.129	0.00175	0.032
orange1.1g042802m	PACid:18129636	-4.005	-4.975	6.51e-07	3.44e-05
orange1.1g042911m	PACid:18096977	-2.2	-3.154	0.00161	0.03
orange1.1g042958m	PACid:18117005	-4.406	-6.522	6.96e-11	6.16e-09
orange1.1g042997m	PACid:18133957	-2.196	-8.369	5.79e-17	8.51e-15
orange1.1g043063m	PACid:18127955	-2.66	-3.568	0.00036	0.00877
orange1.1g043117m	PACid:18096234	-3.606	-5.463	4.67e-08	2.99e-06
orange1.1g043262m	PACid:18123617	-3.169	-4.448	8.68e-06	0.00035
orange1.1g043290m	PACid:18113667	-2.612	-4.122	3.76e-05	0.00126
orange1.1g043529m	PACid:18133034	-13.141	-4.457	8.31e-06	0.000338
orange1.1g044076m	PACid:18095655	-3.017	-10.57	4.1e-26	7.3e-24
orange1.1g044183m	PACid:18097313	-2.618	-3.339	0.000842	0.018
orange1.1g044184m	PACid:18116771	-2.049	-4.699	2.62e-06	0.000122
orange1.1g044248m	PACid:18105221	-2.37	-4.754	1.99e-06	9.5e-05
orange1.1g044254m	PACid:18097182	-2.924	-3.306	0.000946	0.02
orange1.1g044262m	PACid:18114423	-4.096	-6.349	2.17e-10	1.82e-08
orange1.1g044313m	PACid:18103613	-2.533	-4.222	2.42e-05	0.000859
orange1.1g044340m	PACid:18133528	-28.88	-4.791	1.66e-06	8.08e-05
orange1.1g044553m	PACid:18103641	-6.3	-3.527	0.00042	0.00998
orange1.1g044599m	PACid:18128095	-2.867	-12.924	3.33e-38	6.6e-36
orange1.1g044670m	PACid:18118111	-4.928	-4.159	3.2e-05	0.0011
orange1.1g044730m	PACid:18095519	-2.096	-3.333	0.000859	0.018
orange1.1g044905m	PACid:18111571	-2.071	-8.065	7.31e-16	9.92e-14
orange1.1g044928m	PACid:18114768	-5.114	-7.607	2.81e-14	3.41e-12
orange1.1g045028m	PACid:18133986	-2.149	-4.188	2.81e-05	0.000975
orange1.1g045029m	PACid:18106781	-2.875	-4.485	7.28e-06	0.000302
orange1.1g045222m	PACid:18092586	-3.658	-2.995	0.00274	0.045
orange1.1g045361m	PACid:18130320	-2.643	-7.795	6.44e-15	8.12e-13
orange1.1g045430m	PACid:18133351	-2.273	-3.913	9.14e-05	0.00274
orange1.1g045473m	PACid:18091560	-2.141	-4.534	5.79e-06	0.000248
orange1.1g045485m	PACid:18101097	-2.264	-4.907	9.26e-07	4.74e-05
orange1.1g045863m	PACid:18100189	-2.057	-3.706	0.000211	0.00565
orange1.1g045897m	PACid:18137094	-4.681	-2.994	0.00275	0.045
orange1.1g045960m	PACid:18119380	-2.705	-6.409	1.46e-10	1.24e-08
orange1.1g046067m	PACid:18100067	-3.345	-6.329	2.46e-10	2.06e-08
orange1.1g046151m	PACid:18116439	-9.895	-3.663	0.000249	0.00647
orange1.1g046333m	PACid:18125939	-2.663	-5.369	7.91e-08	4.93e-06
orange1.1g046430m	PACid:18113762	-12.707	-3.005	0.00266	0.044
orange1.1g046544m	PACid:18100958	-3.503	-5.914	3.34e-09	2.5e-07
orange1.1g046642m	PACid:18093491	-3.684	-3.003	0.00267	0.045
orange1.1g046669m	PACid:18096611	-2.388	-3.207	0.00134	0.026
orange1.1g046809m	PACid:18130148	-2.243	-8.759	1.97e-18	3.02e-16
orange1.1g046996m	PACid:18104611	-6.061	-5.766	8.14e-09	5.79e-07
orange1.1g047288m	PACid:18095656	-4.516	-6.897	5.3e-12	5.15e-10
orange1.1g047451m	PACid:18126369	-2.623	-4.474	7.67e-06	0.000315
orange1.1g047635m	PACid:18104519	-3.915	-3.996	6.45e-05	0.00202
orange1.1g047651m	PACid:18091049	-2.61	-5.09	3.57e-07	1.97e-05
orange1.1g047711m	PACid:18112318	-2.774	-3.321	0.000898	0.019
orange1.1g048013m	PACid:18101142	-2.033	-4.04	5.33e-05	0.00171
orange1.1g048025m	PACid:18094081	-9.308	-3.602	0.000316	0.00785
orange1.1g048228m	PACid:18102805	-2.054	-4.171	3.04e-05	0.00105
orange1.1g048464m	PACid:18105609	-11.552	-7.23	4.82e-13	5.22e-11
orange1.1g048467m	PACid:18126961	-4.123	-6.07	1.28e-09	9.98e-08
