# Supplementary material for: Rootstock-induced molecular responses associated with drought tolerance in sweet orange as revealed by RNA-Seq
Source: BMC Genomics. 2019 Feb 6;20:110. doi: 10.1186/s12864-019-5481-z (PMC6364419; doi:10.1186/s12864-019-5481-z)
Supplement: Supplementary file 4 — Table S3. Differentially expressed genes related to metabolic pathways in leaves of drought-stressed sweet orange (Citrus sinensis) grafted on ‘Rangpur’ lime. (XLSX 19 kb) [file 12864_2019_5481_MOESM4_ESM.xlsx]

## Sheet: Plan1
Table S3. Differentially expressed genes related to metabolic pathways in leaves of drought-stressed sweet orange (Citrus sinensis) grafted on ‘Rangpur’ lime
CARBOHYDRATES
ID Citrus	ID Arabidopsis	Gene description	Log2 fold-change
orange1.1g009698m	at1g62660	beta- soluble isoenzyme i-like	19.438
orange1.1g012444m	at5g01260	carbohydrate-binding-like isoform 1	12.119
orange1.1g021944m	at4g26260	inositol oxygenase 1-like isoform x1	11.189
orange1.1g001557m	at5g20280	probable sucrose-phosphate synthase 1	9.289
orange1.1g009969m	at1g71710	type i inositol -trisphosphate 5-phosphatase 1 isoform x3	8.811
orange1.1g011047m	at2g22240	l-myo-inositol-1-phosphate synthase	7.618
orange1.1g006770m	at3g01180	granule-bound starch synthase chloroplastic amyloplastic-like	5.608
orange1.1g002984m	at1g23870	TREHALOSE-6-PHOSPHATE SYNTHASE	4.882
orange1.1g003901m	at2g39930	isoamylase chloroplastic-like	4.405
orange1.1g003500m	at3g57520	probable galactinol--sucrose galactosyltransferase 2	4.236
orange1.1g015809m	at5g18670	inactive beta-amylase 9-like	3.393
orange1.1g003042m	at2g18700	TREHALOSE-6-PHOSPHATE SYNTHASE	3.157
orange1.1g035501m	at5g03650	1,4-alpha-glucan branching enzyme	3.084
orange1.1g000165m	at3g14570	glucan synthase-like 4	2.763
orange1.1g003652m	at3g43190	sucrose synthase sus 1	2.508
orange1.1g003492m	at4g02280	sucrose synthase 1	2.364
orange1.1g015713m	at1g27680	glucose-1-phosphate adenylyltransferase large chloroplastic amyloplastic-like	2.351
orange1.1g044635m	at1g68020	trehalose-phosphatase	2.228
orange1.1g043696m	at1g77130	udp-glucuronate:xylan alpha-glucuronosyltransferase 3-like	2.197
orange1.1g021693m	at2g21250	nadp-dependent d-sorbitol-6-phosphate dehydrogenase	2.131
orange1.1g048013m	at5g51970	sorbitol dehydrogenase-like isoform x1	-2.033
orange1.1g014564m	at5g19220	glucose-1-phosphate adenylyltransferase large subunit chloroplastic-like	-2.251
orange1.1g017328m	at4g17090	chloroplast beta-amylase isoform 1	-3.15
orange1.1g018012m	at5g46110	chloroplast import receptor p36 family protein	-3.519
orange1.1g017992m	at5g15140	aldose 1-epimerase-like	-3.878
orange1.1g019437m	at1g43670	fructose- - cytosolic-like	-4.092
orange1.1g009971m	at5g48300	adp-glucose pyrophosphorylase small subunit	-4.414
orange1.1g007300m	at1g32900	granule-bound starch synthase chloroplastic amyloplastic-like	-5.049
orange1.1g010922m	at4g39210	glucose-1-phosphate adenylyltransferase large subunit 1-like	-5.42
orange1.1g015705m	at2g19860	hexokinase-1-like isoform x3	-5.915
LIPIDS
orange1.1g047028m	at3g18570	oleosin 1-like	12.256
orange1.1g005838m	at4g13550	triglyceride lipases isoform 1	9.47
orange1.1g033699m	at1g32200	glycerol-3-phosphate chloroplastic-like isoform x1	9.089
orange1.1g007513m	at4g16760	peroxisomal acyl-coenzyme a oxidase 1-like	4.232
orange1.1g035870m	at3g23510	cyclopropane-fatty-acyl-phospholipid synthase isoform 1	4.18
orange1.1g009935m	at1g04220	3-ketoacyl- synthase 19-like	4.17
orange1.1g016230m	at3g02630	acyl-	3.953
orange1.1g043471m	at1g48600	phosphoethanolamine n-methyltransferase 1	3.847
orange1.1g002960m	at4g35790	phospholipase d delta	3.571
orange1.1g004762m	at5g07920	diacylglycerol kinase 1-like	3.39
orange1.1g019209m	at2g05260	alpha beta-hydrolases superfamily protein isoform 1	3.354
orange1.1g035696m	at3g07400	hypothetical protein CISIN_1g035696mg	3.054
orange1.1g021971m	at4g22340	phosphatidate cytidylyltransferase-like	2.886
orange1.1g012256m	at3g11670	digalactosyldiacylglycerol synthase chloroplastic-like	2.719
orange1.1g000092m	at1g36160	acetyl- carboxylase 1-like	2.706
orange1.1g006093m	at1g18460	carboxylic ester	2.569
orange1.1g006070m	at3g15730	phospholipase d alpha	2.381
orange1.1g019097m	at1g68620	probable carboxylesterase 15	2.28
orange1.1g014425m	at1g15110	cdp-diacylglycerol--serine o-phosphatidyltransferase 1-like	2.193
orange1.1g001126m	at2g42010	phospholipase d beta 1	2.122
orange1.1g016788m	at2g26830	kinase superfamily protein isoform 1	2.108
orange1.1g010144m	at5g04530	3-ketoacyl- synthase 21-like	-2.328
orange1.1g032628m	at4g25050	high-light-induced chloroplastic	-2.394
orange1.1g010114m	at1g55320	acyl-activating enzyme 18	-3.235
orange1.1g036194m	at5g07010	cytosolic sulfotransferase 15-like	-4.525
orange1.1g008700m	at1g74960	fatty acid biosynthesis 1 isoform 1	-4.829
orange1.1g022847m	at5g20060	acyl-protein thioesterase 2-like	-60.07
REDOX
orange1.1g023921m	at1g12520	redox.dismutases and catalases	10.712
orange1.1g028819m	at1g08570	redox.thioredoxin	9.63
orange1.1g010286m	at1g15020	redox.thioredoxin	4.463
orange1.1g011267m	at1g63940	redox.ascorbate and glutathione.ascorbate	4.375
orange1.1g031611m	at1g08830	redox.dismutases and catalases	3.121
orange1.1g016327m	at1g77490	redox.ascorbate and glutathione.ascorbate	2.197
orange1.1g024201m	at5g06290	redox.peroxiredoxin.BAS1	-2.074
orange1.1g011700m	at3g27820	redox.ascorbate and glutathione.ascorbate	-2.228
orange1.1g045485m	at3g52960	redox.peroxiredoxin	-2.264
orange1.1g029575m	at1g50320	redox.thioredoxin	-2.599
orange1.1g028030m	at3g26060	redox.peroxiredoxin	-2.653
orange1.1g028580m	at5g51100	redox.dismutases and catalases	-3.214
orange1.1g040329m	at5g16710	redox.ascorbate and glutathione.ascorbate	-3.594
orange1.1g017216m	at5g28840	redox.ascorbate and glutathione.ascorbate.GME	-4.286
SECONDARY METABOLISM
orange1.1g020845m	at2g18620	geranylgeranyl diphosphate synthase, type II	16.015
orange1.1g011933m	at1g76490	3-hydroxy-3-methylglutaryl-coenzyme a reductase 1-like	9.378
orange1.1g042783m	at3g21240	4-coumarate-- ligase 1-like	7.978
orange1.1g005031m	at2g37040	phenylalanine ammonia-lyase	5.843
orange1.1g027183m	at5g52570	Beta-carotene 3-hydroxylase	5.338
orange1.1g024951m	at1g35190	1-aminocyclopropane-1-carboxylate oxidase-like	5.317
orange1.1g039554m	at1g02190	protein eceriferum 1-like	5.194
orange1.1g007889m	at1g61680	S-linalool synthase	4.891
orange1.1g020233m	at4g10490	2-oxoglutarate and fe -dependent oxygenase superfamily	4.786
orange1.1g032151m	at5g26000	TGG1 (THIOGLUCOSIDE GLUCOHYDROLASE 1)	4.238
orange1.1g015678m	at4g32770	tocopherol chloroplastic-like	3.949
orange1.1g008402m	at5g57800	protein eceriferum 3-like	3.571
orange1.1g010693m	at3g10230	capsanthin capsorubin chromoplast-like	3.192
orange1.1g016330m	at5g13930	chalcone synthase	3.03
orange1.1g026632m	at4g05160	4-coumarate-- ligase-like 7-like	2.813
orange1.1g021300m	at4g37990	probable mannitol dehydrogenase-like	2.705
orange1.1g027183m	at4g25700	beta-carotene 3-hydroxylase 1	2.453
orange1.1g030851m	at3g53880	aldo-keto reductase family 4 member c9-like	2.134
orange1.1g025358m	at3g04870	zeta-carotene desaturase	-2.064
orange1.1g042352m	at3g09580	phytoene chloroplastic chromoplastic-like	-2.248
orange1.1g019903m	at4g38460	heterodimeric geranylgeranyl pyrophosphate synthase small chloroplastic-like	-2.261
orange1.1g017317m	at3g51420	adipocyte plasma membrane-associated	-2.281
orange1.1g012488m	at1g74470	geranylgeranyl diphosphate chloroplastic	-2.298
orange1.1g012004m	at5g62790	1-deoxy-d-xylulose 5-phosphate reductoisomerase	-2.344
orange1.1g030138m	at5g16440	isopentenyl pyrophosphate isomerase	-2.519
orange1.1g043290m	at2g29730	udp-glycosyltransferase 71c4-like	-2.612
orange1.1g010687m	at1g19440	3-ketoacyl- synthase 4-like	-2.772
orange1.1g039732m	at1g59960	non-functional nadph-dependent codeinone reductase 2-like	-3.064
orange1.1g009492m	at4g12300	flavonoid 3 -monooxygenase-like	-3.191
orange1.1g011381m	at4g01070	hydroquinone glucosyltransferase-like	-3.198
orange1.1g007605m	at3g63520	carotenoid cleavage dioxygenase 1	-3.717
orange1.1g023777m	at1g60600	1,4-dihydroxy-2-naphthoate octaprenyltransferase/ prenyltransferase	-4.78
orange1.1g013845m	at2g18950	homogentisate phytyltransferase chloroplastic-like	-5.227
orange1.1g039627m	at1g78950	beta-amyrin synthase-like	-5.429
orange1.1g019290m	at3g57030	calcium-dependent phosphotriesterase superfamily	-6.618
orange1.1g021726m	at4g31500	cytochrome p450 83b1-like	-7.09
orange1.1g030988m	at5g54160	caffeic acid 3-o-methyltransferase-like	-7.291
orange1.1g044313m	at1g78960	beta-amyrin synthase	-8.63
orange1.1g043529m	at5g07990	cytochrome p450 71a1-like	-13.141
orange1.1g025054m	at4g39230	UDP-galactose 4-epimerase; domain 1	-14.968
LIGHT REACTIONS
orange1.1g019870m	at3g50820	O2 evolving complex 33kd family protein	-2.031
orange1.1g029051m	at1g14150	psbq-like protein chloroplastic-like	-2.057
orange1.1g028581m	at1g03130	photosystem i reaction center subunit chloroplastic-like	-2.162
orange1.1g024579m	at2g05100	chlorophyll a-b binding protein chloroplastic-like	-2.216
orange1.1g032685m	at5g02120	20 kda chloroplastic-like	-2.229
orange1.1g024892m	at4g09650	h+-transporting atp synthase-like protein	-2.234
orange1.1g028133m	at4g32260	atp synthase subunit b chloroplastic-like	-2.236
orange1.1g026701m	at2g39470	psbp-like protein chloroplastic-like	-2.273
orange1.1g025421m	at1g15820	chlorophyll a-b binding protein cp24 chloroplastic-like	-2.274
orange1.1g033308m	at2g06520	membrane family protein	-2.351
orange1.1g027724m	at5g58260	nad h-quinone oxidoreductase subunit organellar chromatophore-like	-2.351
orange1.1g030950m	at1g20340	plastocyanin chloroplast	-2.384
orange1.1g032316m	at2g20260	photosystem i reaction center subunit iv chloroplastic-like	-2.513
orange1.1g024482m	at4g10340	chlorophyll a-b binding protein chloroplastic-like	-2.517
orange1.1g026590m	at3g01440	psbq-like protein chloroplastic	-2.562
orange1.1g032153m	at1g08380	photosystem i subunit o	-2.793
orange1.1g030898m	at2g46820	thylakoid membrane phosphoprotein 14 kda	-2.904
orange1.1g024588m	at3g47470	chlorophyll a-b binding protein chloroplastic	-3.074
orange1.1g028765m	at1g06680	oxygen-evolving enhancer protein chloroplastic-like	-3.294
orange1.1g032269m	at1g60950	ferredoxin- chloroplastic-like	-3.441
orange1.1g033813m	at1g51400	photosystem ii 5 kda chloroplastic-like	-4.44
orange1.1g026386m	at4g15510	psbp domain-containing protein chloroplastic-like	-4.464
orange1.1g025061m	at1g76450	photosystem ii reaction center family protein isoform 1	-4.653
orange1.1g030608m	at3g16250	ndh-dependent cyclic electron flow 1 isoform 1	-5.083
orange1.1g028492m	at1g03600	photosystem ii d1 precursor processing protein psb27- chloroplastic	-7.198
TCA
orange1.1g006454m	at1g79750	nadp-malic enzyme 4 isoform 1	7.791
orange1.1g001863m	at2g05710	cytoplasmic aconitate hydratase	2.916
orange1.1g002630m	at4g35830	cytoplasmic aconitate hydratase 1	2.4
orange1.1g018941m	at1g65930	isocitrate dehydrogenase	2.359
orange1.1g018224m	at4g35260	isocitrate dehydrogenase	2.014
orange1.1g007703m	at2g19900	nadp-dependent malic enzyme-like	-2.475
orange1.1g018314m	at3g15020	malate mitochondrial-like	-2.748
