# Supplementary material for: Rootstock-induced molecular responses associated with drought tolerance in sweet orange as revealed by RNA-Seq
Source: BMC Genomics. 2019 Feb 6;20:110. doi: 10.1186/s12864-019-5481-z (PMC6364419; doi:10.1186/s12864-019-5481-z)
Supplement: Supplementary file 5 — Table S4. Differentially expressed genes related to cellular response in leaves of sweet orange (Citrus sinensis) grafted on ‘Rangpur’ lime. (XLSX 13 kb) [file 12864_2019_5481_MOESM5_ESM.xlsx]

## Sheet: Planilha1
Table S4. Differentially expressed genes related to cellular response in leaves of drought-stressed sweet orange (Citrus sinensis) grafted on ‘Rangpur’ lime
ID Citrus	Gene description	Log2 fold-change
Abiotic stress
Heat
orange1.1g038511m	Heat Shock 70	4.631
orange1.1g043296m	Heat Shock	4.22
orange1.1g019284m	Heat Shock n-terminal domain-containing protein isoform 2	2.684
orange1.1g005321m	Heat Shock protein 83-like	2.589
orange1.1g017985m	DNAJ heat shock N-terminal domain-containing protein	2.123
orange1.1g004309m	Endoplasmin homolog	-2.045
orange1.1g016701m	Heat Shock transcription factor a2 isoform 1	-2.1
orange1.1g007698m	Heat Shock protein 83-like	-2.193
orange1.1g010228m	luminal-binding protein 5-like	-2.46
Cold
orange1.1g031168m	Universal stress protein	2.886
orange1.1g023810m	C2 domain-containing protein	-2.163
Drought / Salt
orange1.1g006191m	Early-responsive to dehydration stress protein isoform 1 (ERD1)	8.018
orange1.1g014052m	Probable methyltransferase pmt2-like	6.269
orange1.1g009006m	EARLY-RESPONSIVE TO DEHYDRATION 4. ERD4	3.674
orange1.1g044932m	Probable methyltransferase pmt28	2.883
orange1.1g028361m	Drought-responsive family protein	2.567
Touch / Wounding
orange1.1g020199m	Chlorophyllase- chloroplastic-like	9.184
orange1.1g008259m	Putative uncharacterized protein AT4g15820	7.3
orange1.1g023759m	DCD (Development and Cell Death) domain protein	4.761
orange1.1g020163m	Bifunctional nuclease 1-like	-2.131
orange1.1g003432m	Rela-spot homolog family protein	-2.31
Miscellaneous
orange1.1g031306m	50s ribosomal protein chloroplastic-like	-2.453
orange1.1g024982m	Adenine nucleotide alpha hydrolases-like superfamily protein isoform 1	-2.7
orange1.1g031651m	S-norcoclaurine synthase-like	-3.512
orange1.1g028365m	Germin-like family protein (GLP)	-3.986
Biotic stress
orange1.1g031740m	Miraculin-like protein 2	16.2
orange1.1g003813m	LRR receptor-like serine threonine-protein kinase fls2-like	10.759
orange1.1g020199m	Chlorophyllase- chloroplastic-like	9184
orange1.1g000964m	Leucine-rich repeat containing isoform 1	4828
orange1.1g007061m	Lipase isoform 1	4801
orange1.1g048462m	Null	3.19
orange1.1g002259m	Respiratory burst oxidase homolog protein a-like	3003
orange1.1g004349m	Inter-alpha-trypsin inhibitor heavy	2684
orange1.1g003321m	Disease resistance family protein	2666
orange1.1g003950m	Probable disease resistance protein at5g66900-like	2.59
orange1.1g027210m	harpin-induced protein-like-related	2468
orange1.1g041010m	Anthraniloyl- :methanol acyltransferase-like	2328
orange1.1g005297m	Rela spot	2.09
orange1.1g036049m	Receptor-like protein 12-like	-2087
orange1.1g047451m	Receptor-like protein 12-like	-2623
orange1.1g003683m	TMV resistance protein n-like	-2772
orange1.1g002350m	LRR receptor-like serine threonine-protein kinase gso1-like	-2913
orange1.1g010381m	Disease resistance protein (CC-NBS-LRR class)	-2918
orange1.1g040749m	U-box domain-containing protein 15-like	-16.3
Cell division
orange1.1g013470m	Regulator of chromosome condensation family protein isoform 2	8.57
orange1.1g002823m	Protein mei2-like 4 isoform x1	6877
orange1.1g013924m	Regulator of chromosome condensation (RCC1) family protein	5834
orange1.1g003691m	Cell division cycle protein 48 homolog	3517
orange1.1g012399m	FRIGIDA-LIKE PROTEIN 3	2958
orange1.1g001042m	Stomatal cytokinesis-defective 1 family protein	2297
orange1.1g002530m	Retinoblastoma-related	-2823
orange1.1g017751m	Epimerase family protein sdr39u1-like	-4178
Cell cycle
orange1.1g000134m	Serine threonine-protein kinase atr	2859
orange1.1g031385m	Peptidyl-prolyl cis-trans isomerase cyclophilin-type family protein	2693
orange1.1g011185m	Cyclin family isoform 1	2397
orange1.1g024440m	50s ribosomal protein chloroplastic	-2328
orange1.1g012062m	Cyclin-dependent kinase c-1-like	-2503
orange1.1g021845m	Peptidyl-prolyl cis-trans isomerase b-like	-10416
Development
orange1.1g000871m	EMF1 (embryonic flower 1)	8.57
orange1.1g021755m	Nodulin 3 family protein isoform partial	6455
orange1.1g026596m	Protein Ultrapetala 1-like	5843
orange1.1g016769m	Guanine nucleotide-binding protein subunit beta-like protein 1 homolog	5771
orange1.1g019311m	Wat1-related protein at2g37460-like	-5927
orange1.1g018934m	Wat1-related protein at5g40240-like	-10205
orange1.1g008778m	Major facilitator superfamily protein	-14754
