# Supplementary material for: Rootstock-induced molecular responses associated with drought tolerance in sweet orange as revealed by RNA-Seq
Source: BMC Genomics. 2019 Feb 6;20:110. doi: 10.1186/s12864-019-5481-z (PMC6364419; doi:10.1186/s12864-019-5481-z)
Supplement: Supplementary file 6 — Table S5. Differentially expressed genes related to the hormonal signaling pathways in leaves of sweet orange (Citrus sinensis) grafted on ‘Rangpur’ lime. (XLSX 12 kb) [file 12864_2019_5481_MOESM6_ESM.xlsx]

## Sheet: Planilha1
Table S5. Differentially expressed genes related to the hormonal signaling pathways in leaves of drought-stressed sweet orange (Citrus sinensis) grafted on ‘Rangpur’ lime
ID Citrus	Gene description	Log2 fold-change
ABA
orange1.1g020788m	ABA-responsive HVA22 family protein	11.666
orange1.1g016186m	ABA INSENSITIVE 1	7.079
orange1.1g016186m	Probable protein phosphatase 2c 6-like	7.079
orange1.1g032264m	ATHVA22E, HVA22E | ATHVA22E	6.234
orange1.1g015745m	Probable protein phosphatase 2c 49	5.915
orange1.1g019155m	ABA INSENSITIVE 2	5.624
orange1.1g022925m	Probable protein phosphatase 2c 59	3.017
orange1.1g021624m	ABA responsive elements-binding factor 2 (AREB2) isoform 1	2.794
orange1.1g015989m	Probable protein phosphatase 2c 46	2.641
orange1.1g023446m	MARD1	2.636
orange1.1g009092m	Protein phosphatase 2c 16-like	2.505
orange1.1g020272m	Probable protein phosphatase 2c 59	2.448
orange1.1g009083	Protein phosphatase 2c 16-like; CsHAB1	2.301
orange1.1g022974m	ABA-responsive protein-related	2.281
orange1.1g013223m	DNA binding transcription factor activity	2.215
orange1.1g046809m	ABA DEFICIENT 2	-2.243
orange1.1g044599m	NCED4 (Nine-Cis-Epoxycarotenoid Dioxygenase 4)	-2.867
orange1.1g020277m	ABA DEFICIENT 1	-5.306
orange1.1g026007m	Abscisic acid receptor pyl4-like; CsPYL4	-9.965
orange1.1g038201m	Abscisic acid receptor pyl4-like; CsPYL5	-23.104
AUXIN
orange1.1g026437m	Extracellular matrix structural constituent	2.568
orange1.1g007815m	Probable indole-3-acetic acid (IAA)	2.54
orange1.1g015780m	Membrane protein	2.043
orange1.1g007912m	Transport inhibitor response 1	-2.102
orange1.1g022603m	Hydrolase/ methyl indole-3-acetate esterase	-3.1
orange1.1g048467m	Probable aldo/keto reductase 2-like	-4.123
orange1.1g041500m	Aldo/keto reductase family protein	-5.324
ETHYLENE
orange1.1g048490m	Ethylene-responsive nuclear protein (ERT2)	4.571
orange1.1g012013m	DEA(D/H)-box RNA helicase family protein	-3.797
orange1.1g031383m	Universal stress protein α-like	-4.173
orange1.1g030002m	Ethylene-responsive transcription factor ERF106-like	-10.41
JASMONIC ACID
orange1.1g002672m	Lipoxygenase 2	140.235
orange1.1g017514m	Methyltransferase	13.923
orange1.1g025155m	Allene oxidecyclase 4	2.604
orange1.1g002417m	Lipoxygenase	2.279
SALICYLIC ACID
orange1.1g018892m	Methyltransferase activity	21.398
orange1.1g045960m	S-adenosyl-L-methionine	-2.705
BRASSINOSTEROIDS
orange1.1g009785m	Squalene monooxygenase-like	6.06
orange1.1g046307m	BR6OX1 (Brassinosteroid-6-Oxidase 1)	3.787
orange1.1g040128m	Probable 3-beta-hydroxysteroid-delta -isomerase-like	3.03
orange1.1g024678m	Steroid 5-alpha-reductase family protein	-3.405
orange1.1g019827m	CPD (Constitutive Photomorphogenic Dwarf)	-4.69
