# Supplementary material for: Rootstock-induced molecular responses associated with drought tolerance in sweet orange as revealed by RNA-Seq
Source: BMC Genomics. 2019 Feb 6;20:110. doi: 10.1186/s12864-019-5481-z (PMC6364419; doi:10.1186/s12864-019-5481-z)
Supplement: Supplementary file 7 — Table S6. Differentially expressed genes related to transcription factors and protein kinases in leaves of sweet orange (Citrus sinensis) grafted on ‘Rangpur’ lime. (XLSX 23 kb) [file 12864_2019_5481_MOESM7_ESM.xlsx]

## Sheet: Plan1
Table S6. Differentially expressed genes related to transcription factors and protein kinases in leaves of sweet orange (Citrus sinensis) grafted on 'Rangpur' lime
TRANSCRIPTION FACTORS
ID Citrus	ID Arabidopsis	Gene description	Log2 fold-change
MYB domain transcription factor family
orange1.1g012625m	At5g17300	MYB family transcription factor	7.938
orange1.1g020603m	At1g68320	MYB family transcription factor (MYB62)	7.923
orange1.1g035712m	At5g41020	Cyclin-d-binding myb-like transcription factor 1 isoform 1	7.541
orange1.1g008687m	At4g16420	Transcriptional adaptor 2 (ADA2)-RELATED	6.904
orange1.1g023056m	At4g09460	Myb-like transcription factor 6	3.531
orange1.1g014097m	At1g72650	TRF-like isoform 2	3.517
orange1.1g014697m	At1g17460	TRF-like isoform 1	3.246
orange1.1g015940m	At1g13450	DNA-binding protein gt-1	3.174
orange1.1g047012m	At1g09770	Cell division cycle 5 isoform 1	2.452
orange1.1g009163m	At1g26580	ATP binding	2.218
orange1.1g008612m	At2g47620	Swisnf complex subunit swi3a-like	2.153
orange1.1g016585m	At1g25550	DNA binding	2.068
orange1.1g015403m	At2g03500	EFM (Early Flowering MYB) protein	-2.328
orange1.1g020690m	At3g10760	Transcription factor pcl1-like	-2.474
orange1.1g021503m	At4g38620	Myb-related protein 308-like	-2.504
orange1.1g021872m	At3g24120	Myb family transcription factor family protein	-5.575
orange1.1g031444m	At1g49010	Transcription factor divaricata-like	-13.862
orange1.1g022044m	At1g18330	EPR1 (Early-Phytochrome-Responsive 1)	-15.018
WRKY domain transcription factor family
orange1.1g025097m	At1g80840	Wrky transcription factor 40	14.04
orange1.1g019737m	At4g11070	Wrky transcription factor 53 family protein	4.205
orange1.1g014629m	At2g37260	Wrky transcription factor 44-like	3.535
orange1.1g009808m	At1g13960	Probable wrky transcription factor 4	3.026
orange1.1g020713m	At2g47260	Wrky transcription 23-like	2.659
orange1.1g017930m	At2g23320	Wrky transcription factor 15 family protein	-2.208
bZIP transcription factor family
orange1.1g021987m	At2g16770	Common plant regulatory factor 1-like	7.065
orange1.1g024431m	At2g16770	Basic-leucine zipper transcription factor family protein isoform 1	5.41
orange1.1g015739m	At3g19290	Basic leucine zipper 9-like	3.416
orange1.1g024477m	At1g49720	Basic-leucine zipper transcription factor family protein isoform 1	2.891
orange1.1g024493m	At2g16770	Basic-leucine zipper transcription factor family protein isoform 1	2.883
orange1.1g021624m	At2g46270	Abscisic acid responsive elements-binding factor 2 isoform 1	2.794
orange1.1g013223m	At5g24800	bZIP transcription factor	2.215
orange1.1g019071m	At4g36730	g-box-binding factor 1-like	-3.698
HSF, Heat shock transcription
orange1.1g018495m	At3g24520	Heat stress transcription factor c-1-like	2.016
orange1.1g016701m	At2g26150	Heat shock transcription factor a2 isoform 1	-2.1
orange1.1g016698m	At2g26150	Heat shock transcription factor a2 isoform 1	-2.1
NAC transcription fator family
orange1.1g021910m	At1g01720	NAC transcription factor 2	10.171
orange1.1g023197m	At1g69490	NAC transcription factor 29-like	7.102
orange1.1g029281m	At5g14000	NAC domain-containing protein 68	3.452
orange1.1g018950m	At5g61430	NAC domain-containing protein 100-like	3.175
orange1.1g008830m	At3g49530	NAC domain class transcription isoform 1	3.016
orange1.1g030168m	At5g13180	NAC domain-containing protein 68	3.14
orange1.1g017665m	At3g04070	NAC domain protein	2.389
Trihelix transcription factor
orange1.1g007139m	At5g28300	Trihelix transcription factor gtl2-like	7.539
orange1.1g019413m	At1g54060	Transcription factor	3.792
orange1.1g015940m	At1g13450	DNA-binding protein gt-1	3.174
orange1.1g016093m	At1g13450	DNA-binding protein gt-1	-3.642
Zinc finger family
orange1.1g003755m	At2g36480	Zinc finger (C2H2-type) family protein	9.955
orange1.1g000895m	At3g18290	Zinc finger isoform 1	6.06
orange1.1g023942m	At4g24470	Gata-type zinc finger protein with tify domain	5.414
orange1.1g017195m	At4g24470	Zim-like 1 isoform 1	5.414
orange1.1g023733m	At5g04270	Probable protein s-acyltransferase 15-like	5.41
orange1.1g047081m	At3g48670	Xhxs domain-containing isoform 3	4.04
orange1.1g005337m	At3g51950	Zinc finger CCCH domain-containing protein 53-like isoform x1	3.925
orange1.1g031015m	At2g36320	Zinc finger a20 and an1 domain-containing stress-associated protein 6-like	3.266
orange1.1g016554m	At2g47890	Zinc finger protein constans-like 13-like	3.222
orange1.1g004911m	At2g41900	CCCH-type zinc finger protein with arm repeat domain isoform 1	2.789
orange1.1g021502m	At1g28310	Dof Zinc Finger	2.77
orange1.1g047414m	At5g66730	Zinc finger (C2H2 type) family protein	2.669
orange1.1g016775m	At2g33500	b-box type zinc finger protein with cct isoform 1	2.465
orange1.1g038669m	At1g27730	Zinc finger protein zat10-like	2.34
orange1.1g037631m	At5g20220	Zinc knuckle family protein	2.106
orange1.1g011016m	At5g39660	Cyclic Dof Factor 2-like	2.102
orange1.1g039069m	At5g67480	Btbpoz and taz domain-containing protein 3-like	-2.498
orange1.1g022701m	At3g07650	b-box type zinc finger protein with cct domain isoform 1	-2.81
orange1.1g018900m	At3g63140	Chloroplast stem-loop binding protein of 41 kdachloroplastic-like	-3.125
orange1.1g023724m	At4g26150	Gata transcription factor 22	-5.957
orange1.1g008148m	At2g05160	Zinc finger CCCH domain-containing protein 18-like isoform x3	-9.453
orange1.1g021339m	At4g12240	Zinc finger (C2H2 type) family protein	-10.735
orange1.1g030905m	At2g21060	Glycine-rich protein 2-like	-11.406
ARF, Auxin Response Factor family
orange1.1g004898m	At2g28350	Auxin response factor 18-like	6.932
orange1.1g002737m	At1g30330	Auxin response factor 6-like	4.715
orange1.1g010564m	At5g54310	Probable adp-ribosylation factor gtpase-activating protein agd5	3.004
orange1.1g004300m	At1g19220	Auxin response factor 7-like isoform x1	2.886
orange1.1g011090	At5g60450	Auxin response factor 4-like	-2.82
orange1.1g003592m	At5g60450	Auxin response factor 4-like	-2.772
orange1.1g004106m	At2g33860	Auxin response factor 3-like	-4.265
orange1.1g006119m	At5g60450	Auxin response factor 4-like	-4.724
orange1.1g003580m	At5g60450	Auxin response factor 4-like	-5.289
Aux/IAA family
orange1.1g023104m	At4g28640	Auxin-responsive protein IAA11-like	3.385
orange1.1g019236m	At2g22670	Auxin-responsive protein	2.192
bHLH, Basic Helix-Loop-Helix family
orange1.1g024111m	At1g73830	Transcription factor BEE 3-like	12.023
orange1.1g015337m	At1g51140	bHLH122-like isoform x1	6.574
orange1.1g026212m	At3g47640	bHLH 47-like	3.053
orange1.1g016638m	At1g51140	bHLH 130-like	2.899
orange1.1g027547m	At4g20970	bHLH 36-like	2.232
orange1.1g025727m	At5g57150	bHLH 35-like	2.105
orange1.1g018007m	At2g42280	bHLH 130-like	-2.156
orange1.1g015486m	At3g57800	bHLH 48-like	-3.23
AP2/EREBP, APETALA2/Ethylene-responsive element binding protein family
orange1.1g010002m	At4g36920	Transcription factor apetala2	11.542
orange1.1g010763m	At2g28550	ERF factor rap2-7-like isoform x1	9.088
orange1.1g018673m	At2g41710	AP2-like ERF factor at2g41710-like	7.978
orange1.1g027107m	At5g11590	DREB protein 3-like	6.851
orange1.1g019546m	At5g05410	DREB2 protein	2.844
orange1.1g019887m	At3g16770	Integrase-type DNA-binding superfamily	-2.947
orange1.1g030002m	At5g07580	ERF106-like	-10.41
HB, Homeobox transcription factor family
orange1.1g004454m	At5g44180	Homeodomain-like transcriptional isoform 1	11.189
orange1.1g003219m	At3g61150	Homeodomain family protein	-2.084
orange1.1g006230m	At5g41410	Pox family protein isoform 1	-2.105
orange1.1g021367	At2g22430	Homeobox-leucine zipper protein athb-6-like	-2.254
orange1.1g021194m	At2g22430	Homeobox-leucine zipper protein athb-6-like	-2.882
orange1.1g002869m	At3g61150	Homeodomain family protein	-2.913
orange1.1g026702m	At5g54680	Transcriptionfactor ILR3-like	-3.333
orange1.1g014550m	At2g20180	Phytochrome interacting factor 3-like isoform 1	-4.272
GRAS transcriptionfactorfamily
orange1.1g046067m	At1g50600	Scarecrow-like transcription factor pat1 isoform 1	-3.345
MADS box transcription factor family
orange1.1g028363m	At4g22950	Agamous-like mads-box protein agl19	2.161
CAMTA, Calmodulin-binding transcription activator family
orange1.1g001410m	At5g64220	Calmodulin-binding transcription activator 2-like	4.328
orange1.1g003097m	At3g16940	Calmodulin isoform 1	3.094
NF-Y, Nuclear Factor Y family
orange1.1g030547m	At2g37060	Nuclear transcription factor y subunit b-8-like	8.811
orange1.1g021081m	At5g06510	Nuclear transcription factor y subunit a-10-like	2.004
orange1.1g026901m	At3g48590	Nuclear transcription factor y subunit c-1-like	-2.12
CCR4-Not complex component, Not1
orange1.1g000075m	At1g02080	Transcriptional regulator-related	2.797
orange1.1g010227m	At3g51120	DNA binding / nucleic acid binding / protein binding / zinc ion binding	2.151
Miscellaneous
orange1.1g020247m	At1g52490	General transcription factor iih subunit 4-like, transcription factor Tfb2	9.089
orange1.1g009716m	At1g04950	Transcription initiation factor TFIID subunit 6-like	5.833
orange1.1g038256m	At1g04020	Protein breast cancer susceptibility 1 homolog –BRCA1	5.771
orange1.1g001589m	At1g72440	CCAAT enhancer-binding protein zeta-like	5.107
orange1.1g031792m	At4g10920	RNA polymerase ii transcriptional coactivator kelp-like - Transcriptional Coactivator p15 (PC4)	4.463
orange1.1g007034m	At3g20770	Ein3-like, Ethylene insensitive 3-like protein	3.177
orange1.1g014360m	At3g15030	Transcription factor TCP4-like	2.317
orange1.1g029848m	At1g26660	Mediator of rna polymerase ii transcription subunit 10b-like - MED10, mediator complex subunit 10	2.274
orange1.1g025343m	At4g04830	Peptide methionine sulfoxide reductase chloroplastic-like - Pilin-like transcription factor family	-2.119
PROTEIN KINASES
Leucine Rich Repeat
orange1.1g003813m	At2g34930	lRR receptor-like serine threonine-protein kinase fls2-like	10.759
orange1.1g015360m	At1g01540	Probable serine threonine-protein kinase at1g01540-like	9.522
orange1.1g021682m	At4g23240	Cysteine-rich rlk 34	5.755
orange1.1g014363m	At3g09830	Receptor-like protein kinase	5.517
orange1.1g007088m	At5g48380	Bak1-interacting receptor-like kinase 1 isoform 1	4.735
orange1.1g013258m	At1g71830	Somatic embryogenesis receptor kinase	3.787
orange1.1g037224m	At2g23770	Lysm domain receptor-like kinase 4-lik	3.554
orange1.1g003555m	At5g60900	g-type lectin s-receptor-like serine threonine-protein kinase rlk1-like	3.551
orange1.1g006886m	At5g58300	Plant disease resistance family protein	3.432
orange1.1g004869m	At4g02010	Kinase superfamily protein isoform 1	3.163
orange1.1g015841m	At5g02800	Serine threonine-protein kinase pbs1-like	2.996
orange1.1g004268m	At4g08850	Probable IRR receptor-like serine threonine-protein kinase at4g08850-like	2.937
orange1.1g022447m	At5g02800	Serine threonine-protein kinase pbs1	2.867
orange1.1g012103m	At1g09970	Receptor-like protein kinase haiku2-like	2.74
orange1.1g043317m	At1g74190	lRR receptor-like serine threonine-protein kinase gso1-like	2.699
orange1.1g013745m	At4g23180	Cysteine-rich receptor-like protein kinase 10-like	2.687
orange1.1g040468m	At3g53240	IRR receptor-like serine threonine-protein kinase gso2-like	2.616
orange1.1g035862m	At5g47070	Probable receptor-like protein kinase at5g47070-like	2.549
orange1.1g046382m	At1g74190	IRR receptor-like serine threonine-protein kinase gso2-like	2.236
orange1.1g008055m	At3g14350	Protein strubbelig-receptor family 6-like	2.265
orange1.1g036229m	At3g47570	Probable IRR receptor-like serine threonine-protein kinase at3g47570-like	-2.231
orange1.1g039514m	At3g47570	Probable lRR receptor-like serine threonine-protein kinase at3g47570-like	-2.611
orange1.1g010663m	At5g20480	Probable IRR receptor-like serine threonine-protein kinase at3g47570-like	-2.616
orange1.1g002679m	At1g35710	Probable leucine-rich repeat receptor-like protein kinase at1g35710-like	-2.653
orange1.1g009835m	At2g34930	lRR receptor-like serine threonine-protein kinase gso1-like	-2.734
orange1.1g002055m	At2g34930	lRR receptor-like serine threonine-protein kinase fls2-like	-2.798
orange1.1g002350m	At1g74180	lRR receptor-like serine threonine-protein kinase gso1-like	-2.913
orange1.1g002562m	At1g56130	Leucine-rich repeat transmembrane protein kinase	-3.04
orange1.1g043262m	At4g05200	Cysteine-rich receptor-like protein kinase 10-like	-3.169
orange1.1g021048m	At3g22060	Cysteine-rich repeat secretory protein 38-like	-3.18
orange1.1g034256m	At3g47580	Leucine-rich repeat transmembrane protein kinase, putative	-3.237
orange1.1g010131m	At1g67720	Leucine-rich repeat family protein	-3.288
orange1.1g006317m	At4g11460	cysteine-rich rlk isoform 1	-3.389
orange1.1g003199m	At5g49660	Receptor-like protein kinase hsl1-like	-3.631
orange1.1g046642m	At2g33030	Receptor-like protein 12-like	-3.684
orange1.1g046544m	At2g33030	Probable IRR receptor-like serine threonine-protein kinase at3g47570-like	-3.503
orange1.1g038612m	At2g33030	Peceptor-like protein kinase at3g47110-like	-3.915
orange1.1g042802m	At5g20480	IRR receptor-like serine threonine-protein kinase efr-like	-4.005
orange1.1g042958m	At1g35710	Probable leucine-rich repeat receptor-like protein kinase at1g35710-like	-4.406
orange1.1g044262m	At4g11460	Cysteine-rich rlk	-4.096
orange1.1g001710m	At3g47090	Probable IRR receptor-like serine threonine-protein kinase at3g47570-like	-4.461
orange1.1g001494m	At1g35710	Probable leucine-rich repeat receptor-like protein kinase at1g35710-like	-4.488
orange1.1g042662m	At3g47570	Probable IRR receptor-like serine threonine-protein kinase at3g47570-like	-6.355
orange1.1g024027m	At3g47090	Probable IRR receptor-like serine threonine-protein kinase at3g47570-like	-7.627
orange1.1g005040m	At3g47090	Probable IRR receptor-like serine threonine-protein kinase at3g47570-like	-10.28
orange1.1g010736m	At4g08850	Probable IRR receptor-like serine threonine-protein kinase at4g08850-like	-18.483
Protein tyrosine kinase
orange1.1g025537m	At3g54030	Probable serine threonine-protein kinase at5g41260	4.311
orange1.1g003599m	At1g11330	Serine threonine	3.895
orange1.1g014819m	At2g24360	Kinase superfamily protein isoform 1	2.968
orange1.1g010091m	At2g17700	ACT-like protein tyrosine kinase family protein isoform 1	2.621
orange1.1g009750	At4g35230	Probable serine threonine-protein kinase at4g35230-like	2.111
orange1.1g045028m	At1g18160	Kinase family protein	-2.149
Serine/threonine-protein kinase
orange1.1g002331m	At1g08720	EDR1 isoform 1	5.158
orange1.1g005210m	At1g53050	Probable serine threonine-protein kinase at1g54610	4.809
orange1.1g019628m	At1g78290	Serine threonine protein kinase (SRK2C homolog)	4.256
orange1.1g002146m	At1g08720	EDR1 isoform 1	3.153
orange1.1g012046m	At5g58380	CBL-interacting protein kinase 2-like	3.12
orange1.1g001857m	At3g17850	Kinase superfamily protein isoform 1	2.681
orange1.1g010119m	At1g08720	Serine threonine-protein kinase tricorner	2.566
orange1.1g005330m	At1g53050	Serine threonine-protein kinase 24 isoform 1	2.501
orange1.1g013005m	At1g78290	CBL-interacting serine threonine-protein kinase 7-like	2.115
orange1.1g011694m	At1g08720	CBL-interacting protein kinase 2	2.011
Histidine kinase
orange1.1g001941m	At1g27320	Histidine kinase 3	2.497
orange1.1g001676m	At1g27320	Histidine kinase 3	2.428
orange1.1g002879m	At1g27320	Histidine kinase 3	2.056
PI3K, Phosphoinositide 3-kinase
orange1.1g005800m	At1g60490	Phosphatidylinositol 3- root isoform	13.331
orange1.1g000134m	At5g40820	Serine threonine-protein kinase atr	2.859
orange1.1g006584m	At1g26270	Phosphatidylinositol 4-kinase gamma 7-like	2.473
orange1.1g012233m	At4g00720	Shaggy-related protein kinase theta-like	2.277
orange1.1g003651m	At1g60490	Phosphatidylinositol 3- root isoform	2.226
MAP kinase
orange1.1g007064m	At2g42880	Mitogen-activated protein kinase 20-like	3.216
orange1.1g007177m	At2g42880	Mitogen-activated protein kinase 20-like	2.823
orange1.1g007050m	At2g42880	Mitogen-activated protein kinase 20-like	2.637
orange1.1g023609m	At2g43790	Mitogen-activated protein kinase (homolog MMk1-like)	2.342
orange1.1g045353m	At3g44850	Serarg-rich protein kinase 4 isoform 1	2.293
orange1.1g044076m	At3g18040	MAP kinase 17 isoform 1	-3.017
Aspartate kinase
orange1.1g020388m	At4g19710	Aspartate kinase family protein	8.607
orange1.1g029942m	At1g31230	Bifunctional asparto kinase homoserine dehydrogenase chloroplastic-like	3.096
PIP5K, Phosphatidylinositol-4-phosphate 5-Kinase
orange1.1g000300m	At1g34260	1-phosphatidylinositol-3-phosphate 5-kinase fab1d	4.716
orange1.1g000278m	At3g14270	1-phosphatidylinositol-3-phosphate 5-kinase fab1b-like isoform x1	2.155
Cdc2-related protein kinase
orange1.1g011627m	At5g10270	Cyclin-dependent kinase c-1-like	2.19
orange1.1g014871m	At5g10270	Cyclin dependent kinase c	-2.215
orange1.1g012062m	At5g10270	Cyclin-dependent kinase c-1-like	-2.503
orange1.1g004999m	At1g53050	Probable serine threonine-protein kinase at1g54610	-2.709
Wall-associated kinase
orange1.1g026214	At3g57700	Wall-associated receptor kinase-like 2-like	8.891
orange1.1g031436m	At1g16110	Wall-associated receptor kinase-like 8-like	7.145
orange1.1g041671m	At1g21270	Wall-associated receptor kinase 2-like	4.977
REC, Response regulator receiver domain
orange1.1g005920m	At5g24470	Pseudo-response regulator isoform 2	14.283
orange1.1g004184m	At5g02810	Sensory transduction histidine isoform 1	3.041
orange1.1g008761m	At5g61380	two-component response regulator-like aprr1-like	2.051
Miscellaneous
orange1.1g012162m	At1g18660	Probable receptor-like protein kinase at5g61350	7.358
orange1.1g016866m	At1g09020	Kinase family protein	3.889
orange1.1g001947m	At4g16130	Arabinose kinase isoform 1	3.566
orange1.1g004762m	At5g07920	Diacylglycerol kinase 1-like	3.39
orange1.1g016576m	At2g44530	Ribose-phosphate pyrophosphokinase 1	2.754
orange1.1g025114m	At2g21940	Shikimate kinase	2.322
orange1.1g008172m	At3g22960	Pyruvate kinase isozyme chloroplastic-like isoform x3	2.301
orange1.1g016788m	At2g26830	Kinase superfamily protein isoform 1	2.108
orange1.1g010850m	At3g06580	Galactokinase family protein	2.18
orange1.1g029569m	At2g23200	Protein kinase	-3.938
orange1.1g022367m	At2g44530	Ribose-phosphate pyrophosphokinase 1	-4.974
orange1.1g015705m	At2g19860	Hexokinase-1-like isoform x3	-5.915
