# Supplementary material for: Rootstock-induced molecular responses associated with drought tolerance in sweet orange as revealed by RNA-Seq
Source: BMC Genomics. 2019 Feb 6;20:110. doi: 10.1186/s12864-019-5481-z (PMC6364419; doi:10.1186/s12864-019-5481-z)
Supplement: Supplementary file 8 — Table S7. Primer sequences used for validation in qPCR. (XLSX 12 kb) [file 12864_2019_5481_MOESM8_ESM.xlsx]

## Sheet: Plan1
Table S7. Primer sequences used for validation in qPCR
ID Citrus	Gene	Primer sequences
Glyceraldehyde-3-phosphate dehydrigenase C2*	GAPC2	Forward: 5’-TCTTGCCTGCTTTGAATGGA-3’
		Reverse: 5’-TGTGAGGTCAACCACTGCGACAT-3’
Ubiquitin-protein ligase*	UPL7	Forward: 5’-CAAAGAAGTGCAGCGAGAGA-3’
		Reverse: 5’-TCAGGAACAGCAAAAGCAAG-3’
orange1.1g030669m	Arabinogalactan protein 1	Forward: 5’- GCCATGGCTTTGCTTTCTGT -3’
		Reverse: 5’- GGAGACGGCGCAGGAGAT -3’
orange1.1g029350m	Proline-Rich Protein 4	Forward: 5’- GGAAACGGAGGGTTCAAAACA -3’
		Reverse: 5’- ACCTTGAACTCACCTTCGACATC -3’
orange1.1g007089m	β-Xylosidade 1	Forward: 5’- TGCTTGTAATGGCAACCAATTAA-3’
		Reverse: 5’- CAGCCTGCCGAGCTGCTA -3’
orange1.1g011204m	Pectin lyase-1 like	Forward: 5’- AAATCAGCTGCCCTCATCGA -3’
		Reverse: 5’- CCTGTGCCCACCGAAGAC -3’
orange1.1g013402m	Polygalacturonase (pectinase)	Forward: 5’- CCTTGCCGTCACCTTTTGAT -3’
		Reverse: 5’- CACCACCGCCAGATTACGT -3’
orange1.1g025025m	Expansin A4	Forward: 5’- GGTGAAAGTGTAGTGGCTGAAGTG -3’
		Reverse: 5’- GCTGCGGGCTACATGTTTTT -3’
orange1.1g025810m	Expansin-Like B1	Forward: 5’- GGCTGGAGTTGCTTATGAGTCA -3’
		Reverse: 5’-AACCGGTAATAATAAAGCTTGGGATA-3’
orange1.1g009682m	Pectinesterase inhibitor 54-like	Forward: 5’- CGGCGCTGCGTTGAC -3’
		Reverse: 5’- ACCGAGGCTATTCACAGAGTCTTT -3’
orange1.1g047288m	Pectinesterase inhibitor 6-like	Forward: 5’- GGTGGCCGACGGTTACTTG -3’
		Reverse: 5’- TCGATCAGCGGCGGATA -3’
orange1.1g025097m	WRKY transcription factor	Forward: 5’- AATGGTGGCACACAGAATTAGCT -3’
		Reverse: 5’- CGTGGAAATTGCTCTAGAATCAAA -3’
orange1.1g024111m	Transcription factor BEE 3-like	Forward: 5’-CCCTATTTGAGACACAAGCACA -3’
		Reverse: 5’-TTTGGAACATTTGCAGCATAAC -3’
orange1.1g021910m	NAC transcription fator	Forward: 5’-CTGCAGAAGCCATTTTAAGTTCA -3’
		Reverse: 5’-GAATGCCCTACAATTGTGGTTT -3’
orange1.1g031436	Wall-associated receptor kinase-like 8	Forward: 5’-TCTCCATGTTGCTTTCTCCAG-3’
		Reverse: 5’-TGGCAACAGATTGTTCCTGA-3’
orange1.1g026214	Wall-associated receptor kinase-like 2	Forward: 5’-CGCGTGAGAGAGTTTGTTGA-3’
		Reverse: 5’-GGTGCGTTTTGTGCGTAGTAT-3’
orange1.1g041671	Wall-associated receptor kinase 2	Forward: 5’-TGATGGCTGCGGTGATAATA-3’
		Reverse: 5’-TTCCCTGAAATCCTTGCTTG-3’
* Primer sequences according to Mafra et al. [54].
